# Supplementary material for: Testing Three Species Distribution Modelling Strategies to Define Fish Assemblage Reference Conditions for Stream Bioassessment and Related Applications
Source: PLoS One. 2016 Jan 12;11(1):e0146728. doi: 10.1371/journal.pone.0146728 (PMC4710458; doi:10.1371/journal.pone.0146728)
Supplement: S1 Table — The ‘time’ and ‘method’ datasets were made available by SEQ Healthy Waterways Partnership and NSW DPI Fisheries, respectively. (XLSX) [file pone.0146728.s002.xlsx]

## Sheet: Species p-a and site location
LongWGS	LatWGS	Dataset	Ambassis agassizii	Anguilla australis	Anguilla reinhardtii	Craterocephalus marjorie	Craterocephalus stercusmuscarum	Galaxias olidus	Gobiomorphus australis	Gobiomorphus coxii	Hypseleotris compressa	Hypseleotris galii	Hypseleotris klunzingeri	Leiopotherapon unicolor	Melanotaenia duboulayi	Mogurnda adspersa	Mugil cephalus	Notesthes robusta	Ophisternon sp.	Percalates novemaculeata	Philypnodon grandiceps	Philypnodon macrostomus	Pseudomugil signifer	Retropinna semoni	Rhadinocentrus ornatus	Tandanus tandanus	Trachystoma petardi
152.844	-29.5556	Training	0	0	1	0	0	0	1	0	1	1	0	0	0	0	0	1	0	0	0	0	0	1	1	0	0
153.066	-29.2535	Training	1	1	1	0	0	0	1	0	1	1	0	0	1	0	0	0	0	0	0	0	0	0	1	0	0
153.225	-29.0998	Training	0	0	1	0	0	0	1	0	1	0	0	0	0	0	0	0	0	0	0	0	0	0	0	0	0
152.861	-29.4718	Training	0	0	1	0	0	0	1	0	0	1	0	0	1	0	0	0	0	0	0	0	0	0	0	1	0
152.978	-29.5555	Training	0	0	1	0	0	0	1	0	1	1	0	0	1	0	0	0	0	0	0	0	0	0	1	0	0
152.49	-26.379	Training	0	0	1	1	0	0	0	0	0	0	0	0	1	0	0	0	0	0	0	0	0	1	0	1	0
152.508	-26.3996	Training	0	0	1	1	0	0	0	0	0	0	0	0	1	1	0	0	0	0	1	0	1	1	0	1	0
152.458	-26.4333	Training	0	0	1	1	0	0	0	0	0	1	0	0	1	1	0	0	0	0	1	1	1	1	0	0	0
152.452	-26.4384	Training	0	0	1	1	0	0	0	0	0	0	0	0	0	1	0	0	0	0	0	1	1	0	0	0	0
152.712	-26.7995	Training	0	0	1	0	0	0	0	0	0	1	0	0	1	0	0	0	0	0	0	0	0	1	0	1	0
152.652	-26.6324	Training	1	0	1	1	0	0	0	0	0	1	0	0	0	1	0	0	0	0	0	1	1	1	0	1	0
152.574	-26.4112	Training	1	0	1	1	0	0	0	0	0	1	0	0	1	0	0	0	0	0	1	1	1	1	0	0	0
153.007	-26.0572	Training	0	0	1	0	0	0	1	0	1	0	0	0	1	0	0	1	0	0	0	0	0	1	1	0	0
152.97	-26.3508	Training	0	0	1	0	0	0	1	0	1	0	0	0	0	0	0	0	1	0	0	0	0	0	1	0	0
153.003	-26.4376	Training	0	0	1	0	1	0	1	0	1	1	0	0	1	1	0	0	1	0	0	0	0	0	1	0	0
152.971	-26.3118	Training	0	0	1	0	0	0	1	0	1	1	0	0	1	0	0	0	0	0	0	0	0	0	1	0	0
152.996	-25.9822	Training	0	0	1	0	0	0	1	0	1	1	0	0	1	0	0	0	0	0	0	0	0	0	1	0	0
152.975	-25.9437	Training	0	0	1	0	0	0	1	0	0	1	0	0	1	0	0	0	0	0	0	0	0	1	1	0	0
153.015	-26.3914	Training	0	1	0	0	0	0	1	0	1	0	0	0	0	0	0	0	1	0	0	0	0	0	1	0	0
153.048	-26.0404	Training	0	0	1	0	0	0	1	0	1	1	0	0	1	1	0	0	0	0	0	0	0	1	1	0	0
153.082	-26.7518	Training	1	0	1	0	0	0	1	0	1	0	0	1	0	0	1	1	0	0	0	0	1	0	0	0	1
152.844	-27.0524	Training	0	0	1	0	0	0	0	0	0	1	0	0	1	1	0	0	0	0	0	0	0	0	1	1	0
152.934	-27.3509	Training	1	0	1	0	1	0	1	0	1	1	1	0	1	1	0	1	0	0	1	0	0	1	0	1	0
152.912	-27.3451	Training	1	0	1	0	0	0	1	0	1	1	1	0	1	1	0	0	0	1	1	0	0	1	0	1	0
152.816	-27.3835	Training	0	0	1	0	0	0	0	0	0	0	0	0	1	1	0	0	0	0	0	0	0	1	0	0	0
152.962	-27.3412	Training	0	0	1	0	1	0	1	0	1	1	1	0	1	0	0	0	0	0	1	0	0	1	0	1	0
152.829	-27.3357	Training	0	0	1	0	0	0	0	0	1	0	0	0	1	0	0	1	0	0	0	0	0	1	0	1	0
152.808	-27.3357	Training	0	1	1	0	0	0	1	0	1	1	0	0	1	0	0	0	0	0	0	0	0	0	0	0	0
152.778	-27.3214	Training	0	0	1	0	0	0	0	0	0	0	0	0	0	0	0	0	0	0	0	0	0	0	0	0	0
152.461	-27.6632	Training	0	0	1	0	0	0	1	0	0	1	0	1	1	0	0	0	0	0	0	0	0	0	0	0	0
152.459	-27.9365	Training	0	0	1	0	0	0	1	0	0	1	0	0	1	1	0	0	0	0	0	0	0	0	0	1	0
152.977	-27.6327	Training	0	0	0	0	1	0	0	0	1	0	0	0	0	0	0	0	0	0	0	0	0	0	0	0	0
152.437	-27.9164	Training	0	0	1	0	0	0	0	0	0	0	0	0	0	1	0	0	0	0	0	0	0	1	0	1	0
152.99	-28.319	Training	0	0	1	0	0	0	0	0	0	0	0	0	1	0	0	0	0	1	1	0	0	1	0	1	0
153.084	-28.2933	Training	0	0	1	0	0	0	0	1	0	0	0	0	0	0	0	0	0	0	0	0	0	1	0	0	0
152.995	-28.2391	Training	0	0	1	1	0	0	0	0	0	0	0	0	1	0	0	0	0	0	0	0	0	1	0	0	0
153.078	-28.0965	Training	0	0	1	0	0	0	0	1	0	1	1	1	1	0	0	0	0	0	0	1	0	1	0	0	0
152.532	-28.2146	Training	0	1	1	0	0	0	0	0	0	0	0	0	1	0	0	0	0	0	0	0	0	1	0	0	0
152.907	-27.864	Training	1	0	1	0	1	0	0	0	1	1	1	1	1	0	1	0	0	0	1	0	0	0	0	0	0
153.048	-28.3255	Training	0	0	1	0	0	1	0	0	0	0	0	0	0	0	0	0	0	0	0	0	0	1	0	0	0
152.916	-28.3142	Training	0	0	1	1	0	0	0	0	0	0	0	0	0	0	0	0	0	0	1	0	0	1	0	1	0
153.098	-28.295	Training	0	1	1	0	0	1	0	1	0	0	0	0	0	0	0	0	0	0	0	0	0	1	0	0	0
153.058	-28.2946	Training	0	0	1	1	0	0	0	1	0	0	0	0	0	0	0	0	0	0	0	0	0	1	0	1	0
152.739	-28.276	Training	0	0	1	0	0	0	0	1	0	1	0	1	1	0	0	0	0	1	0	0	0	1	0	1	0
152.867	-28.2754	Training	0	0	1	0	0	0	0	0	0	1	0	0	1	0	0	0	0	0	0	0	0	1	0	0	0
152.746	-28.2529	Training	0	0	1	0	0	0	0	0	0	1	1	1	1	0	0	0	0	0	0	0	0	1	0	1	0
152.729	-28.2389	Training	0	0	0	0	0	0	0	0	0	1	1	0	1	0	0	0	0	0	0	0	0	1	0	1	0
153.005	-28.2134	Training	0	0	1	1	0	0	0	0	0	1	1	0	1	0	0	0	0	1	0	0	0	1	0	1	0
153.054	-28.2124	Training	0	0	1	1	0	0	0	1	0	0	0	0	1	0	0	0	0	1	0	1	0	1	0	1	0
153.082	-28.1225	Training	0	1	1	0	0	0	0	1	0	1	0	0	1	0	0	0	0	0	0	0	0	1	0	1	0
153.121	-28.1171	Training	0	0	1	1	0	0	0	1	0	1	0	0	1	0	0	0	0	0	0	0	0	1	0	1	0
153.036	-28.1106	Training	0	0	1	0	0	0	0	0	0	0	1	0	0	0	0	0	0	1	0	1	0	1	0	0	0
153.116	-28.0881	Training	0	0	1	0	0	0	0	0	0	1	0	0	1	0	0	0	0	1	1	0	0	1	0	1	0
153.179	-27.8371	Training	0	0	1	0	0	0	1	1	1	1	1	1	1	0	0	0	0	1	0	0	0	1	0	1	0
152.483	-28.2247	Training	0	1	0	0	0	0	0	0	0	0	0	0	0	0	0	0	0	0	0	0	0	0	0	0	0
153.048	-28.2225	Training	0	0	1	1	0	0	0	1	0	0	0	0	1	0	0	0	0	1	0	1	0	1	0	1	0
152.545	-28.1824	Training	0	0	1	0	0	0	0	0	0	1	0	0	1	0	0	0	0	0	0	0	0	0	0	1	0
153.415	-28.1888	Training	0	1	1	0	0	0	1	1	1	1	0	0	1	0	1	0	0	1	0	0	0	1	1	1	1
153.404	-28.1517	Training	0	0	1	0	0	0	1	0	1	0	0	0	1	0	1	1	0	0	0	0	0	1	0	0	1
153.308	-28.1712	Training	0	0	1	0	0	0	0	1	0	1	0	0	0	0	0	0	0	0	0	0	0	0	0	0	0
153.322	-28.0986	Training	0	0	1	0	0	0	1	1	0	1	0	0	1	0	0	0	0	0	0	1	0	1	0	1	0
153.37	-28.1751	Training	0	0	1	0	0	0	1	0	1	1	0	0	1	0	1	1	0	0	0	0	0	1	0	1	0
153.168	-28.1488	Training	0	0	1	0	0	0	0	0	0	0	0	0	0	0	0	0	0	0	0	0	0	1	0	1	0
153.151	-28.1366	Training	0	0	1	0	0	0	0	1	0	1	0	0	1	0	0	0	0	0	0	0	0	1	0	1	0
153.348	-28.1301	Training	0	0	1	0	0	0	0	0	0	1	0	1	1	0	0	0	0	1	1	0	0	1	0	1	0
153.341	-28.0881	Training	0	0	1	0	0	0	1	0	0	1	1	0	1	0	0	0	0	1	1	1	0	1	0	1	0
153.365	-28.0857	Training	0	0	1	0	1	0	1	0	0	0	1	0	1	0	0	0	0	1	1	1	0	0	0	0	0
153.266	-27.9502	Training	0	0	1	0	0	0	1	0	1	1	1	0	1	0	0	0	0	1	1	1	0	1	0	1	0
153.261	-27.9365	Training	0	0	1	0	0	0	1	0	1	1	1	0	1	0	0	0	0	0	0	0	1	1	0	0	0
153.28	-27.9163	Training	0	0	1	0	0	0	1	0	1	1	1	0	1	0	1	0	0	0	1	0	0	1	0	1	0
153.276	-27.8267	Training	1	1	1	0	0	0	1	0	1	1	0	0	1	0	0	0	0	0	0	0	0	0	0	1	0
153.337	-28.3536	Training	0	0	1	0	0	0	1	1	1	0	1	0	1	0	1	0	0	0	1	1	0	1	0	0	0
152.667	-29.371	Training	0	0	1	0	0	0	1	1	1	1	0	0	1	0	0	0	0	0	1	1	0	0	0	1	1
152.9	-29.8898	Training	0	0	1	0	0	0	1	0	1	1	0	0	1	0	0	1	0	1	0	0	0	1	0	1	0
152.951	-30.0521	Training	0	0	1	0	0	0	1	0	1	1	0	0	1	0	0	1	0	1	0	1	0	1	0	1	0
152.851	-29.5759	Training	1	1	1	0	0	0	1	0	1	1	0	0	0	0	1	0	0	0	0	0	0	1	0	1	0
153.277	-28.6714	Training	0	1	1	0	0	0	1	1	1	0	0	0	1	0	0	1	0	0	1	0	1	1	0	0	1
153.193	-28.3513	Training	0	0	1	0	0	0	0	1	0	1	0	0	0	0	0	0	0	0	0	0	0	1	0	1	0
153.048	-28.5068	Training	0	0	1	0	0	0	0	1	0	0	0	0	1	0	0	0	0	0	1	1	1	1	0	1	0
152.975	-28.566	Training	0	0	1	0	0	0	0	1	0	1	0	0	1	0	0	0	0	1	1	0	1	0	0	1	0
153.053	-28.665	Training	0	0	1	0	0	0	1	1	0	1	0	0	0	0	0	0	0	0	0	0	0	1	0	1	0
152.961	-28.4265	Training	0	0	1	0	0	0	0	1	0	0	1	0	1	0	0	0	0	1	1	0	1	1	0	1	0
152.795	-28.6811	Training	0	1	1	0	0	0	0	1	0	1	0	0	1	0	0	0	0	0	0	0	0	0	0	0	0
153.231	-28.5608	Training	0	0	1	0	0	0	0	1	0	0	0	0	0	0	0	0	0	0	0	0	1	1	0	1	0
153.349	-28.4547	Training	0	0	1	0	0	0	1	0	0	1	1	0	1	0	0	0	0	0	1	0	1	1	0	0	0
152.713	-28.3808	Training	0	0	1	0	0	0	0	0	0	1	0	0	1	0	0	0	0	0	1	0	0	0	0	1	0
152.468	-28.3107	Training	0	0	1	0	0	1	0	0	0	0	0	0	0	0	0	0	0	0	0	0	0	0	0	1	0
152.128	-29.7176	Training	0	1	1	0	0	1	0	1	0	0	0	0	0	0	0	0	0	0	0	0	0	1	0	0	0
152.572	-28.3483	Training	0	0	1	0	0	0	0	0	0	0	0	0	0	0	0	0	0	0	0	0	0	0	0	0	0
152.453	-28.3385	Training	0	0	1	0	0	0	0	0	0	0	0	0	0	0	0	0	0	0	0	0	0	1	0	1	0
152.818	-30.2925	Training	0	0	1	0	0	1	0	0	0	0	0	0	0	0	0	0	0	0	0	0	0	0	0	0	0
153.382	-28.4246	Training	0	0	1	0	0	0	1	0	0	1	0	0	1	0	0	0	0	0	1	0	0	1	0	1	0
153.038	-30.0234	Training	0	0	1	0	0	0	1	1	1	1	0	0	1	0	0	0	0	0	0	0	0	1	1	1	0
153.205	-28.292	Training	0	0	1	0	0	0	0	1	0	0	0	0	0	0	0	0	0	0	0	0	0	1	0	1	0
153.414	-28.4556	Training	0	0	1	0	0	0	1	1	0	0	0	0	1	0	0	0	0	0	0	0	0	1	1	1	0
153.413	-28.64	Training	0	0	1	0	0	0	1	1	1	0	0	0	1	0	0	1	0	1	1	0	1	1	0	0	0
152.694	-28.5613	Training	0	0	1	0	0	0	0	0	0	1	0	0	1	0	0	0	0	0	0	1	0	1	0	1	0
152.468	-29.53	Training	0	0	1	0	0	1	0	0	0	0	0	0	0	0	0	0	0	0	0	0	0	1	0	1	0
152.431	-28.4948	Training	0	0	1	0	0	0	0	0	0	0	0	0	0	0	0	0	0	0	1	1	0	1	0	1	0
152.309	-30.4205	Training	0	1	0	0	0	0	0	0	0	0	0	0	0	0	0	0	0	0	0	0	0	0	0	0	0
152.101	-28.8451	Training	0	0	1	0	0	0	0	0	0	0	0	0	0	0	0	0	0	0	0	0	0	0	0	0	0
152.104	-28.8796	Training	0	0	1	0	0	0	0	0	0	0	0	0	0	0	0	0	0	0	0	0	0	0	0	0	0
153.318	-28.3536	Training	0	1	1	0	1	0	1	1	1	0	1	0	1	0	1	0	0	0	1	0	0	1	0	1	0
153.185	-29.3114	Space	0	0	1	0	0	0	1	0	1	1	0	0	0	0	0	0	0	0	0	0	0	0	1	0	0
153.346	-29.1187	Space	0	0	1	0	0	0	1	0	1	1	0	0	0	0	0	0	0	0	0	0	0	0	1	0	0
152.88	-29.5197	Space	0	0	1	0	0	0	1	0	1	1	0	0	0	0	0	0	0	0	0	0	0	1	1	0	0
152.746	-26.7937	Space	0	0	1	1	0	0	0	0	0	1	0	1	0	1	0	0	0	0	0	0	1	1	0	1	0
152.909	-26.041	Space	0	0	1	0	0	0	1	0	1	1	0	0	1	0	0	0	0	0	0	0	0	0	1	0	0
153.073	-25.9748	Space	0	0	1	0	0	0	1	0	1	0	0	0	0	0	0	0	0	0	0	0	0	0	1	1	0
153.041	-26.0584	Space	0	0	0	0	0	0	1	0	1	1	0	0	1	0	0	0	0	1	0	0	0	0	1	0	0
153.038	-26.7725	Space	0	0	1	0	0	0	1	0	1	0	0	0	1	0	0	1	0	1	0	0	0	0	1	0	0
152.955	-26.539	Space	0	0	1	0	0	0	1	0	1	1	0	0	0	0	0	0	0	1	0	0	0	1	1	0	0
152.669	-27.6269	Space	1	0	1	0	0	0	1	0	0	1	1	0	0	0	1	0	0	0	1	0	0	0	0	1	0
152.465	-27.9308	Space	0	0	1	0	0	0	1	0	0	1	0	1	1	1	0	0	0	0	0	0	0	0	0	1	0
153.04	-28.2065	Space	0	0	1	0	0	0	0	1	0	0	0	0	1	0	0	0	0	1	0	0	0	1	0	1	0
153.156	-27.9726	Space	0	0	1	0	0	0	0	0	0	0	0	0	1	0	0	0	0	1	0	0	0	1	0	1	1
153.049	-28.3208	Space	0	0	1	0	0	0	0	1	0	0	0	0	0	0	0	0	0	0	0	0	0	1	0	0	0
152.657	-28.2444	Space	0	1	1	0	0	0	0	0	0	0	0	0	0	0	0	0	0	0	0	0	0	0	0	0	0
153.042	-28.1716	Space	0	0	1	0	0	0	0	0	0	1	1	0	1	0	0	0	0	1	0	1	0	1	0	0	0
152.765	-28.2139	Space	0	0	1	0	0	0	0	1	0	1	1	1	1	0	0	0	0	0	0	0	0	1	0	1	0
153.371	-28.2266	Space	0	0	1	0	0	0	1	1	0	1	0	0	0	0	0	0	0	0	0	0	0	1	1	1	0
152.532	-29.0729	Space	0	0	1	0	0	0	0	0	0	1	1	0	1	0	0	0	0	0	0	1	0	1	0	1	0
152.905	-28.9796	Space	0	1	1	0	0	0	1	0	1	1	0	0	1	0	0	0	0	0	0	0	0	0	0	0	0
152.722	-29.8072	Space	0	0	1	0	0	0	1	1	1	1	0	0	1	0	0	0	0	0	0	0	0	0	0	0	0
-30.2823	152.774	Space	0	0	0	0	0	1	0	0	0	0	0	0	0	0	0	0	0	0	0	0	0	0	0	0	0
152.623	-28.3481	Space	0	0	1	0	0	0	0	0	0	1	0	0	0	0	0	0	0	0	0	0	0	0	0	1	0
152.456	-29.8657	Space	0	0	1	1	0	0	0	0	0	1	0	0	1	0	0	0	0	0	0	0	0	1	0	1	0
152.974	-28.3755	Space	0	0	1	0	0	0	0	1	0	0	0	0	0	0	0	0	0	0	1	0	0	1	0	1	0
152.49	-26.379	Season	0	0	1	1	0	0	0	0	0	1	0	0	1	1	0	0	0	0	0	0	0	1	0	1	0
152.508	-26.3996	Season	0	0	1	1	0	0	0	0	0	1	0	0	1	1	0	0	0	0	1	0	1	1	0	1	0
152.458	-26.4333	Season	1	0	1	1	0	0	0	0	0	1	1	0	1	1	0	0	0	0	1	1	1	1	0	1	0
152.452	-26.4384	Season	0	0	0	1	0	0	0	0	0	1	0	0	1	1	0	0	0	0	0	0	0	1	0	0	0
152.712	-26.7995	Season	0	0	1	0	0	0	0	0	0	1	0	0	1	0	0	0	0	0	0	0	0	1	0	1	0
152.746	-26.7937	Season	0	0	1	1	0	0	0	0	0	1	1	0	1	1	0	0	0	0	0	0	1	1	0	1	0
152.652	-26.6324	Season	0	0	1	1	0	0	0	0	0	1	1	0	1	0	0	0	0	0	1	1	1	1	0	1	0
153.007	-26.0572	Season	0	0	1	0	0	0	1	0	1	0	0	0	0	0	0	0	0	1	0	0	0	1	1	0	0
152.97	-26.3508	Season	0	0	1	0	0	0	1	0	1	1	0	0	1	0	0	0	0	0	0	0	0	0	1	0	0
153.003	-26.4376	Season	0	0	0	0	0	0	1	0	1	1	0	0	0	0	0	0	0	0	0	0	0	0	1	0	0
152.971	-26.3118	Season	0	0	1	0	0	0	1	0	1	1	0	0	1	0	0	0	1	0	0	0	0	0	1	0	0
152.909	-26.041	Season	0	0	1	0	0	0	1	0	1	1	0	0	1	0	0	0	1	0	0	0	0	1	1	0	0
152.996	-25.9822	Season	0	0	1	0	0	0	1	0	1	1	0	0	1	0	0	0	0	0	0	0	0	0	1	0	0
153.073	-25.9748	Season	0	0	1	0	0	0	1	0	1	0	0	0	0	0	0	0	1	0	0	0	0	0	1	1	0
152.975	-25.9437	Season	0	0	1	0	0	0	1	0	1	1	0	0	1	0	0	0	1	0	0	0	0	0	1	0	0
153.015	-26.3914	Season	0	0	0	0	0	0	1	0	1	0	0	0	0	0	0	0	0	0	0	0	0	0	1	0	0
153.041	-26.0584	Season	0	0	1	0	0	0	1	0	1	1	0	0	0	0	0	0	0	0	0	0	0	1	1	1	0
153.048	-26.0404	Season	0	0	1	0	0	0	1	0	1	1	0	0	1	1	0	0	1	0	0	0	0	0	1	0	0
153.082	-26.7518	Season	0	0	1	0	0	0	1	0	1	0	0	0	0	0	1	1	0	0	0	0	0	0	0	0	0
153.038	-26.7725	Season	0	0	1	0	0	0	1	0	1	1	0	0	0	0	1	1	0	0	0	0	0	1	1	1	0
152.955	-26.539	Season	0	0	1	0	0	0	1	0	1	0	0	0	1	0	0	1	0	0	1	0	0	1	1	0	1
152.844	-27.0524	Season	0	0	1	0	0	0	0	0	0	1	0	0	1	1	0	0	0	0	1	0	0	0	0	1	0
152.934	-27.3509	Season	1	0	1	0	1	0	1	0	1	1	1	0	1	0	0	0	0	0	1	0	0	1	0	1	0
152.912	-27.3451	Season	0	0	1	0	0	0	1	0	1	1	1	0	1	1	0	0	0	1	0	0	0	1	0	1	0
152.816	-27.3835	Season	0	1	1	0	0	0	1	0	1	1	0	0	1	1	0	0	0	0	0	0	0	1	0	1	0
152.962	-27.3412	Season	0	0	1	0	1	0	1	0	1	1	1	0	1	0	1	1	0	0	1	0	0	1	0	1	0
152.829	-27.3357	Season	0	0	1	0	0	0	1	0	1	1	0	0	0	0	0	0	0	0	0	0	0	1	0	1	0
152.808	-27.3357	Season	0	1	1	0	0	0	1	0	0	0	0	0	1	0	0	0	0	0	0	0	0	1	0	0	0
152.778	-27.3214	Season	0	0	1	0	0	0	0	1	0	0	0	0	0	0	0	0	0	0	0	0	0	0	0	0	0
152.669	-27.6269	Season	1	0	1	0	1	0	0	0	1	1	1	0	1	0	0	0	0	0	0	0	0	0	0	0	0
152.459	-27.9365	Season	0	0	1	0	0	0	1	0	0	1	0	1	1	1	0	0	0	0	0	0	0	0	0	1	0
152.465	-27.9308	Season	0	1	1	0	0	0	1	0	1	1	0	0	1	1	0	0	0	0	0	0	0	0	0	1	0
152.977	-27.6327	Season	0	0	0	0	0	0	1	0	1	1	0	0	0	0	0	0	0	0	0	0	0	0	0	0	0
152.437	-27.9164	Season	0	0	1	0	0	0	1	0	0	0	0	0	0	1	0	0	0	0	0	0	0	1	0	0	0
152.99	-28.319	Season	0	0	1	0	0	0	0	1	0	0	0	0	0	0	0	0	0	0	1	0	0	0	0	1	0
153.084	-28.2933	Season	0	0	1	0	0	0	0	1	0	0	0	0	0	0	0	0	0	0	0	0	0	1	0	0	0
152.995	-28.2391	Season	0	0	1	0	0	0	0	0	0	0	0	0	0	0	0	0	0	0	0	0	0	1	0	1	0
153.04	-28.2065	Season	0	0	1	1	0	0	1	1	0	1	1	0	1	0	0	0	0	1	0	1	0	1	0	1	0
153.078	-28.0965	Season	0	1	1	0	0	0	0	0	0	1	1	0	1	0	0	0	0	1	0	1	0	1	0	1	0
153.156	-27.9726	Season	0	0	1	0	0	0	0	1	0	1	1	1	1	0	0	0	0	0	1	0	0	1	0	0	0
152.532	-28.2146	Season	0	0	1	0	0	0	0	0	0	1	0	0	1	0	0	0	0	0	0	0	0	1	0	1	0
153.048	-28.3255	Season	0	0	1	0	0	1	0	1	0	0	0	0	0	0	0	0	0	0	0	0	0	0	0	0	0
153.049	-28.3208	Season	0	0	1	0	0	0	0	1	0	0	0	0	0	0	0	0	0	0	0	0	0	1	0	0	0
152.916	-28.3142	Season	0	0	1	0	0	0	0	0	0	0	0	0	0	0	0	0	0	1	1	0	0	1	0	1	0
153.098	-28.295	Season	0	0	1	0	0	0	0	1	0	0	0	0	0	0	0	0	0	0	0	0	0	1	0	0	0
153.058	-28.2946	Season	0	0	1	0	0	0	0	1	0	1	0	0	0	0	0	0	0	0	0	0	0	1	0	1	0
152.739	-28.276	Season	0	0	1	0	0	0	0	0	0	0	0	0	1	0	0	0	0	0	0	0	0	1	0	0	0
152.867	-28.2754	Season	0	1	1	0	0	0	0	0	0	1	0	0	1	0	0	0	0	0	0	0	0	0	0	0	0
152.746	-28.2529	Season	0	0	1	0	0	0	0	0	0	1	1	0	0	0	0	0	0	0	0	0	0	1	0	1	0
152.657	-28.2444	Season	0	1	1	0	0	0	0	0	0	0	0	0	0	0	0	0	0	0	0	0	0	0	0	0	0
152.729	-28.2389	Season	0	0	0	0	0	0	0	0	0	1	0	0	1	0	0	0	0	0	0	0	0	1	0	0	0
153.005	-28.2134	Season	0	0	1	1	0	0	0	0	0	0	0	0	0	0	0	0	0	0	0	0	0	1	0	1	0
153.054	-28.2124	Season	0	0	1	1	0	0	0	1	0	0	0	0	1	0	0	0	0	1	0	0	0	1	0	1	0
153.042	-28.1716	Season	0	0	1	0	0	0	0	1	0	1	0	0	1	0	0	0	0	1	0	1	0	1	0	0	0
153.082	-28.1225	Season	0	1	1	0	0	0	0	1	0	1	0	0	1	0	0	0	0	0	0	0	0	1	0	0	0
153.121	-28.1171	Season	0	0	1	1	0	0	0	1	0	1	0	0	0	0	0	0	0	0	0	0	0	1	0	1	0
153.036	-28.1106	Season	0	0	1	0	0	0	0	0	0	1	1	0	1	0	0	1	0	1	0	1	0	1	0	0	0
153.116	-28.0881	Season	0	0	1	0	0	0	0	0	0	1	0	0	1	0	0	0	0	0	0	0	0	1	0	1	0
153.179	-27.8371	Season	0	0	1	0	0	0	1	0	1	0	0	0	0	0	0	0	0	0	0	0	0	1	0	0	0
152.483	-28.2247	Season	0	1	0	0	0	0	0	0	0	0	0	0	0	0	0	0	0	0	0	0	0	0	0	0	0
153.048	-28.2225	Season	0	0	1	0	0	0	0	1	0	0	1	0	1	0	0	0	0	1	0	0	0	1	0	1	0
152.765	-28.2139	Season	0	0	1	0	0	0	0	1	1	1	1	0	1	0	0	0	0	1	1	0	0	1	0	1	0
152.545	-28.1824	Season	0	0	1	1	0	0	0	0	0	1	0	0	1	0	0	0	0	0	0	0	0	1	0	1	0
153.415	-28.1888	Season	0	0	1	0	0	0	1	1	1	1	0	0	1	0	1	0	0	0	1	1	0	1	0	0	0
153.404	-28.1517	Season	0	0	1	0	0	0	1	1	1	0	0	0	1	0	1	1	0	0	0	0	0	1	0	0	0
153.297	-28.0259	Season	0	0	1	0	1	0	1	1	1	1	1	0	1	0	0	1	0	1	0	0	0	1	0	1	0
153.308	-28.1712	Season	0	0	1	0	0	0	0	1	0	1	0	0	0	0	0	0	0	0	0	0	0	0	0	1	0
153.322	-28.0986	Season	0	0	1	0	0	0	1	1	0	1	0	0	0	0	0	0	0	0	0	0	0	1	0	1	0
153.37	-28.1751	Season	0	0	1	0	0	0	1	1	1	1	0	0	1	0	0	0	0	0	0	0	0	1	0	0	0
153.371	-28.2266	Season	0	0	1	0	0	0	1	1	0	1	0	0	0	0	0	0	0	0	0	0	0	1	1	1	0
153.168	-28.1488	Season	0	0	1	0	0	0	0	1	0	1	0	0	0	0	0	0	0	0	0	0	0	1	0	0	0
153.151	-28.1366	Season	0	0	1	0	0	0	0	1	0	1	1	0	1	0	0	0	0	0	0	0	0	1	0	1	0
153.348	-28.1301	Season	0	0	1	0	0	0	1	0	0	1	1	0	1	0	0	0	0	1	0	0	0	0	0	0	0
153.341	-28.0881	Season	0	1	1	0	0	0	1	0	1	1	1	0	1	0	0	0	0	0	1	1	0	1	0	1	0
153.365	-28.0857	Season	0	0	1	0	0	0	1	0	1	1	1	0	1	0	1	0	0	1	1	0	0	0	0	0	0
153.266	-27.9502	Season	0	0	1	0	0	0	1	0	1	0	1	0	1	0	0	0	0	0	1	1	0	1	0	1	0
153.261	-27.9365	Season	0	0	1	0	0	0	1	0	1	0	0	0	1	0	0	0	0	0	0	0	0	1	0	1	0
153.28	-27.9163	Season	1	0	1	0	0	0	1	1	1	1	1	0	1	0	0	0	0	0	1	1	0	1	0	1	0
153.276	-27.8267	Season	0	1	1	0	0	0	1	0	1	1	0	0	1	0	0	0	0	0	0	0	0	0	0	1	0
153.007	-26.0572	Time	0	0	1	0	0	0	1	0	1	0	0	0	1	0	0	0	0	0	0	0	0	0	1	0	0
153.007	-26.0572	Time	0	0	1	0	0	0	1	0	1	1	0	0	1	0	0	0	0	0	0	0	0	1	1	0	0
153.007	-26.0572	Time	0	0	1	0	0	0	1	0	1	1	0	0	1	0	0	0	1	0	0	0	0	1	1	0	0
153.007	-26.0572	Time	0	0	1	0	0	0	1	0	1	1	0	0	1	0	0	0	0	0	0	0	1	1	1	0	0
153.007	-26.0572	Time	0	0	1	0	0	0	1	0	1	1	0	1	0	0	0	0	1	1	0	0	0	1	1	0	0
153.007	-26.0572	Time	0	0	0	0	0	0	1	0	1	1	0	0	1	1	0	0	0	0	0	0	0	1	1	0	0
153.007	-26.0572	Time	0	0	1	0	0	0	1	0	1	1	0	0	1	0	0	1	0	0	0	0	0	1	1	0	0
153.007	-26.0572	Time	0	0	1	0	0	0	1	0	1	1	0	0	1	0	0	0	0	0	0	0	1	1	1	0	0
153.007	-26.0572	Time	0	0	1	0	0	0	1	0	1	1	0	0	1	0	0	0	0	0	0	0	0	1	1	0	0
153.007	-26.0572	Time	0	0	1	0	0	0	1	0	1	1	0	0	1	0	0	0	0	0	0	0	0	1	1	0	0
153.007	-26.0572	Time	0	0	1	0	0	0	1	0	1	1	0	0	0	0	0	0	0	0	0	0	0	1	1	1	0
153.007	-26.0572	Time	0	0	1	0	0	0	1	0	1	1	0	0	1	0	0	1	0	0	0	0	0	1	1	0	0
153.007	-26.0572	Time	0	0	1	0	0	0	1	0	1	0	0	0	1	0	0	0	0	0	0	0	0	1	1	0	0
153.007	-26.0572	Time	0	0	1	0	0	0	1	0	1	0	0	0	1	0	0	0	0	0	0	0	0	1	1	0	0
153.007	-26.0572	Time	0	0	1	0	0	0	1	0	1	1	0	0	0	0	0	0	0	1	0	0	0	1	1	0	0
153.007	-26.0572	Time	0	0	1	0	0	0	1	0	1	1	0	0	1	0	0	0	0	0	0	0	0	0	1	0	0
152.97	-26.3508	Time	0	0	0	0	0	0	1	0	1	1	0	0	0	0	0	0	0	0	0	0	0	0	0	0	0
152.97	-26.3508	Time	0	0	1	0	0	0	1	0	1	0	0	0	0	0	0	0	1	0	0	0	0	0	1	0	0
152.97	-26.3508	Time	0	0	0	0	0	0	1	0	1	0	0	0	0	0	0	0	1	0	0	0	0	0	1	0	0
152.97	-26.3508	Time	0	0	0	0	0	0	1	0	1	1	0	0	0	0	0	0	1	0	0	0	0	0	0	0	0
152.97	-26.3508	Time	0	0	0	0	0	0	1	0	1	1	0	0	0	0	0	0	1	0	0	0	0	0	1	1	0
152.97	-26.3508	Time	0	0	0	0	0	0	1	0	1	1	0	0	0	0	0	0	0	0	0	0	0	0	1	0	0
152.97	-26.3508	Time	0	0	0	0	0	0	1	0	1	1	0	0	0	0	0	0	0	0	0	0	0	0	1	0	0
152.97	-26.3508	Time	0	0	0	0	0	0	1	0	1	1	0	0	0	0	0	0	1	0	0	0	0	0	0	0	0
152.97	-26.3508	Time	0	0	0	0	0	0	1	0	1	1	0	0	0	0	0	0	1	0	0	0	0	0	0	0	0
152.97	-26.3508	Time	0	0	1	0	0	0	1	0	1	1	0	0	1	0	0	0	0	0	0	0	0	0	1	0	0
152.97	-26.3508	Time	0	1	0	0	0	0	1	0	1	0	0	0	0	0	0	0	1	0	0	0	0	0	1	0	0
152.97	-26.3508	Time	0	1	0	0	0	0	1	0	1	0	0	1	0	0	0	0	0	0	0	0	0	0	1	0	0
152.97	-26.3508	Time	0	0	0	0	0	0	1	0	1	1	0	0	0	0	0	0	0	0	0	0	0	0	1	0	0
152.97	-26.3508	Time	0	0	0	0	0	0	1	0	1	1	0	0	1	0	0	0	0	0	0	0	0	0	1	0	0
152.97	-26.3508	Time	0	0	0	0	0	0	1	0	1	1	0	0	0	0	0	0	1	0	0	0	0	0	1	0	0
152.97	-26.3508	Time	0	0	1	0	0	0	1	0	1	1	0	0	1	0	0	0	1	0	0	0	0	0	1	0	0
153.082	-26.7518	Time	0	0	1	0	0	0	1	0	1	0	0	0	1	0	1	1	0	1	0	0	0	0	1	0	0
153.082	-26.7518	Time	0	0	1	0	0	0	1	0	1	1	0	0	1	0	1	1	0	0	0	0	0	1	1	0	0
153.082	-26.7518	Time	0	0	1	0	0	0	1	0	1	1	0	1	0	0	1	0	0	0	0	0	0	1	1	0	0
153.082	-26.7518	Time	0	0	1	0	0	0	1	0	1	0	0	0	1	0	0	1	0	0	0	0	0	1	1	0	0
153.082	-26.7518	Time	0	0	1	0	0	0	1	0	1	0	0	0	0	0	1	1	0	1	0	0	0	1	1	1	0
153.082	-26.7518	Time	1	0	1	0	0	0	1	0	1	0	0	1	1	0	1	1	0	0	0	0	0	1	1	1	0
153.082	-26.7518	Time	0	1	1	0	0	0	1	0	1	1	0	0	0	0	1	1	0	0	0	0	0	1	1	1	0
153.082	-26.7518	Time	0	0	1	0	0	0	1	0	1	1	0	0	1	0	0	1	0	1	0	0	0	1	1	1	0
153.082	-26.7518	Time	0	0	1	0	0	0	1	0	1	1	1	0	1	0	1	1	0	0	0	0	0	1	1	0	0
153.082	-26.7518	Time	1	0	1	0	0	0	1	0	1	1	1	1	0	0	1	1	0	1	1	0	0	1	1	0	0
153.082	-26.7518	Time	0	0	1	0	0	0	1	0	1	1	1	0	1	0	1	1	0	1	1	0	0	1	1	1	0
153.082	-26.7518	Time	1	0	1	0	0	0	1	0	1	1	0	1	1	0	1	1	0	0	0	0	0	1	1	0	0
153.082	-26.7518	Time	0	0	1	0	0	0	1	0	1	1	0	0	0	0	1	1	0	1	1	0	1	0	0	0	0
153.082	-26.7518	Time	0	0	1	0	1	0	1	0	1	0	0	1	1	0	1	1	0	1	0	0	1	0	0	0	1
153.082	-26.7518	Time	0	0	1	0	0	0	1	0	1	0	0	0	0	0	1	1	0	1	1	0	1	0	0	0	0
153.082	-26.7518	Time	1	0	1	0	0	0	1	1	1	1	0	0	0	0	1	1	0	1	0	0	1	0	0	0	0
153.038	-26.7725	Time	0	0	1	0	0	0	1	0	1	0	1	0	1	0	1	1	0	0	0	0	0	1	1	0	0
153.038	-26.7725	Time	0	0	1	0	0	0	1	0	1	1	0	0	1	0	1	1	0	0	0	0	0	0	1	1	0
153.038	-26.7725	Time	0	0	1	0	0	0	1	0	1	1	1	0	1	0	0	1	0	0	0	0	0	1	1	0	0
153.038	-26.7725	Time	1	0	1	0	0	0	1	0	1	1	0	1	1	0	1	1	0	1	0	0	0	1	1	1	1
153.038	-26.7725	Time	0	1	1	0	0	0	1	0	1	1	1	1	1	0	1	1	0	1	0	0	0	0	1	1	1
153.038	-26.7725	Time	0	0	1	0	0	0	1	0	1	1	0	0	1	0	0	1	0	1	0	0	0	0	1	1	0
153.038	-26.7725	Time	0	0	1	0	0	0	1	0	1	1	1	1	0	0	1	1	0	0	0	0	0	1	1	0	1
153.038	-26.7725	Time	1	1	1	0	0	0	1	0	0	1	1	1	1	0	1	1	0	1	0	0	0	1	1	1	0
153.038	-26.7725	Time	0	1	1	0	0	0	1	0	1	1	1	0	1	0	0	1	0	1	0	0	0	1	1	1	0
153.038	-26.7725	Time	1	0	1	0	0	0	1	0	1	1	1	0	1	0	0	1	0	1	0	0	0	0	1	0	0
153.038	-26.7725	Time	0	0	1	0	0	0	1	0	0	1	1	0	0	0	0	1	0	1	0	0	0	1	1	1	0
153.038	-26.7725	Time	1	0	1	0	0	0	1	1	1	0	0	0	1	0	0	1	0	0	0	0	0	1	1	0	0
153.038	-26.7725	Time	0	0	1	0	0	0	1	0	1	1	1	1	1	0	1	1	0	0	0	0	0	0	1	0	0
152.934	-27.3509	Time	1	1	1	0	1	0	0	0	1	0	1	0	0	0	1	0	0	0	1	0	0	1	0	1	0
152.934	-27.3509	Time	1	1	1	0	1	0	0	0	1	1	1	0	1	0	0	0	0	0	1	0	0	1	0	1	0
152.934	-27.3509	Time	1	1	1	0	1	0	0	0	1	1	0	0	0	0	1	0	0	0	0	0	0	1	0	1	0
152.934	-27.3509	Time	0	0	1	0	1	0	0	0	1	1	1	0	0	0	1	0	0	0	1	0	0	1	0	1	0
152.934	-27.3509	Time	1	1	1	0	0	0	0	0	1	1	1	0	0	0	0	0	0	0	0	0	0	0	0	1	0
152.934	-27.3509	Time	0	0	1	0	0	0	0	0	1	1	0	0	0	0	1	0	0	0	1	0	0	1	0	1	0
152.934	-27.3509	Time	0	0	0	0	0	0	0	0	0	1	0	0	0	0	0	0	0	0	0	0	0	0	0	0	0
152.934	-27.3509	Time	0	0	0	0	0	0	0	0	0	1	0	0	0	0	0	0	0	0	0	0	0	0	0	0	0
152.934	-27.3509	Time	1	1	1	0	1	0	0	0	1	1	1	0	0	0	1	0	0	0	1	0	0	0	0	1	0
152.934	-27.3509	Time	0	1	1	0	1	0	1	0	1	1	1	0	0	0	1	0	0	0	1	0	0	0	0	0	0
152.934	-27.3509	Time	1	1	1	0	1	0	0	0	1	1	1	1	0	0	1	0	0	0	0	0	0	0	0	1	0
152.934	-27.3509	Time	0	1	1	0	0	0	1	0	1	1	0	0	0	0	1	0	0	0	1	0	0	0	0	1	0
152.934	-27.3509	Time	0	1	1	0	1	0	1	0	1	1	1	0	0	0	1	0	0	0	1	0	0	1	0	1	0
152.934	-27.3509	Time	0	0	1	0	1	0	1	0	1	1	1	0	0	0	1	0	0	0	1	0	0	1	0	0	0
152.934	-27.3509	Time	0	0	1	0	0	0	1	0	1	1	1	0	1	0	1	0	0	0	0	0	0	1	0	1	0
152.912	-27.3451	Time	1	0	1	0	0	0	0	0	1	1	0	0	0	0	1	0	0	0	1	0	0	0	0	0	0
152.912	-27.3451	Time	1	1	1	0	0	0	0	0	1	1	1	0	0	0	0	0	0	0	1	0	0	0	0	1	0
152.912	-27.3451	Time	1	0	1	0	0	0	0	0	1	1	1	0	1	0	0	0	0	0	0	0	0	0	0	1	0
152.912	-27.3451	Time	1	1	1	0	1	0	0	0	1	1	1	0	0	0	0	0	0	0	1	1	0	1	0	1	0
152.912	-27.3451	Time	0	1	1	0	0	0	0	0	1	1	1	0	0	0	0	0	0	0	1	0	0	0	0	1	0
152.912	-27.3451	Time	1	1	1	0	1	0	0	0	0	0	0	0	0	0	0	0	0	0	0	0	0	1	0	1	0
152.912	-27.3451	Time	0	1	1	0	0	0	0	0	1	0	0	0	0	0	0	0	0	0	0	0	0	0	0	0	0
152.912	-27.3451	Time	1	1	1	0	0	0	0	0	1	1	0	0	0	1	0	0	0	0	0	1	0	0	0	1	0
152.912	-27.3451	Time	1	1	1	0	1	0	0	0	1	1	0	0	0	1	0	0	0	0	1	0	0	0	0	1	0
152.912	-27.3451	Time	0	1	1	0	0	0	0	0	1	1	1	1	1	0	1	0	0	0	1	0	0	1	0	1	0
152.912	-27.3451	Time	1	1	1	0	0	0	1	0	1	1	0	0	0	1	0	0	0	0	1	0	0	1	0	1	0
152.912	-27.3451	Time	0	1	1	0	0	0	1	0	1	1	1	0	1	0	1	0	0	0	1	1	0	1	0	1	0
152.912	-27.3451	Time	0	0	1	0	0	0	1	0	1	1	1	0	1	1	1	0	0	0	1	0	0	1	0	0	0
152.912	-27.3451	Time	0	0	1	0	0	0	1	0	1	1	0	0	1	1	1	0	0	0	1	0	0	1	0	1	0
152.461	-27.6632	Time	0	1	1	0	0	0	0	0	0	1	0	0	1	0	0	0	0	0	0	0	0	0	0	0	0
152.461	-27.6632	Time	0	0	1	0	0	0	0	0	0	1	0	1	1	0	0	0	0	0	0	0	0	0	0	0	0
152.461	-27.6632	Time	0	1	0	0	0	0	0	0	0	1	0	1	0	0	0	0	0	0	0	0	0	0	0	0	0
152.461	-27.6632	Time	0	1	1	0	0	0	0	0	0	1	0	1	0	0	0	0	0	0	0	0	0	0	0	0	0
152.461	-27.6632	Time	0	1	1	0	0	0	0	0	0	1	0	0	0	0	0	0	0	0	0	0	0	0	0	0	0
152.461	-27.6632	Time	0	0	0	0	0	0	0	0	0	1	0	1	0	0	0	0	0	0	0	0	0	0	0	0	0
152.461	-27.6632	Time	0	1	1	0	0	0	0	0	0	1	0	1	1	0	0	0	0	0	0	0	0	0	0	0	0
152.461	-27.6632	Time	1	0	1	0	0	0	0	0	0	1	0	0	1	0	0	0	0	0	0	0	0	0	0	0	0
152.461	-27.6632	Time	0	0	1	0	0	0	1	0	0	1	0	1	1	0	0	0	0	0	0	0	0	0	0	0	0
152.669	-27.6269	Time	0	1	1	0	0	0	1	0	0	0	1	0	0	0	0	0	0	0	1	0	0	0	0	0	0
152.669	-27.6269	Time	0	0	0	0	0	0	1	0	0	1	1	0	0	0	0	0	0	0	0	0	0	0	0	0	0
152.669	-27.6269	Time	0	1	1	0	0	0	0	0	1	1	1	1	0	0	0	0	0	0	1	0	0	0	0	1	0
152.669	-27.6269	Time	0	1	1	0	1	0	1	0	1	1	1	0	1	0	1	0	0	0	0	0	0	0	0	0	0
152.669	-27.6269	Time	0	1	0	0	1	0	0	0	0	1	1	1	1	0	0	0	0	0	0	0	0	0	0	0	0
152.669	-27.6269	Time	0	1	1	0	0	0	0	0	1	1	1	0	1	0	0	0	0	0	0	0	0	0	0	1	0
152.669	-27.6269	Time	0	1	1	0	1	0	0	0	0	1	1	0	1	0	1	0	0	0	1	0	0	0	0	0	0
152.669	-27.6269	Time	0	0	1	0	1	0	0	0	0	1	0	1	1	0	0	0	0	0	0	0	0	1	0	0	0
152.669	-27.6269	Time	0	0	1	0	1	0	0	0	0	1	1	0	1	0	0	0	0	0	0	0	0	0	0	0	0
152.669	-27.6269	Time	1	0	0	0	1	0	0	0	0	1	1	1	1	0	1	0	0	0	0	0	0	1	0	0	0
152.669	-27.6269	Time	0	0	1	0	0	0	1	0	1	1	1	0	0	0	0	0	0	0	1	0	0	0	0	0	0
152.669	-27.6269	Time	0	0	1	0	1	0	1	0	0	1	1	1	1	0	1	0	0	0	1	0	0	0	0	0	0
152.669	-27.6269	Time	1	0	1	0	0	0	1	0	0	1	0	0	1	0	0	0	0	0	1	0	0	0	0	0	0
152.669	-27.6269	Time	1	0	1	0	1	0	1	0	0	1	1	1	1	0	1	0	0	0	0	0	0	0	0	0	0
152.99	-28.319	Time	0	0	1	0	0	0	0	1	0	0	0	0	0	0	0	0	0	1	0	0	0	1	0	1	0
152.99	-28.319	Time	0	0	1	0	0	0	0	0	0	0	0	0	1	0	0	0	0	1	1	0	0	1	0	1	0
152.99	-28.319	Time	0	0	1	0	0	0	0	0	0	0	0	0	0	0	0	0	0	1	1	0	0	1	0	1	0
152.99	-28.319	Time	0	0	1	0	0	0	0	0	0	0	0	0	1	0	0	0	0	1	1	0	0	1	0	1	0
152.99	-28.319	Time	0	0	1	0	0	0	0	0	0	0	0	0	1	0	0	0	0	1	1	0	0	1	0	1	0
152.99	-28.319	Time	0	0	1	0	0	0	0	0	0	0	0	0	1	0	0	0	0	0	1	0	1	1	0	1	0
152.99	-28.319	Time	0	0	1	0	0	0	0	0	0	0	0	0	1	0	0	0	0	1	0	0	0	1	0	1	0
152.99	-28.319	Time	0	0	1	0	0	0	0	0	0	0	0	0	1	0	0	0	0	1	1	0	0	1	0	1	0
152.99	-28.319	Time	0	0	1	0	0	0	0	0	0	0	0	0	1	0	0	0	0	1	1	0	0	1	0	0	0
152.99	-28.319	Time	0	0	1	0	0	0	0	0	0	0	0	0	1	0	0	0	0	1	1	0	0	1	0	1	0
152.99	-28.319	Time	0	1	1	0	0	0	0	0	0	0	0	0	1	0	0	0	0	0	1	1	0	1	0	1	0
152.99	-28.319	Time	0	0	1	0	0	0	0	0	0	0	0	0	1	0	0	0	0	0	1	0	0	1	0	1	0
152.99	-28.319	Time	0	0	1	0	0	0	0	0	0	0	0	0	0	0	0	0	0	1	1	0	0	1	0	1	0
152.99	-28.319	Time	0	0	1	0	0	0	0	0	0	0	0	0	1	0	0	0	0	0	1	0	0	1	0	0	0
152.99	-28.319	Time	0	0	1	0	0	0	0	0	0	0	0	0	1	0	0	0	0	0	1	0	0	1	0	1	0
152.99	-28.319	Time	0	0	1	0	0	0	0	0	0	0	0	0	1	0	0	0	0	0	1	0	0	1	0	1	0
152.743	-28.2375	Time	0	0	1	0	0	0	0	0	0	1	1	0	0	1	0	0	0	0	1	0	0	1	0	0	0
152.743	-28.2375	Time	0	0	1	0	0	0	0	0	0	1	1	0	1	0	0	0	0	0	1	0	0	1	0	1	0
152.743	-28.2375	Time	0	0	1	0	0	0	0	0	0	1	1	0	1	0	0	0	0	0	0	0	0	1	0	1	0
152.743	-28.2375	Time	0	0	1	0	0	0	0	0	0	1	0	0	1	0	0	0	0	0	0	0	0	1	0	0	0
152.743	-28.2375	Time	0	0	1	0	0	0	0	0	0	1	0	1	1	0	0	0	0	0	0	0	0	1	0	0	0
152.743	-28.2375	Time	0	0	1	0	0	0	0	0	0	1	0	0	1	0	0	0	0	0	1	0	0	1	0	0	0
152.743	-28.2375	Time	0	0	1	0	0	0	0	0	0	1	0	0	1	0	0	0	0	0	0	0	0	1	0	1	0
152.743	-28.2375	Time	0	0	1	0	0	0	0	0	0	1	0	0	1	0	0	0	0	0	0	0	0	1	0	1	0
152.743	-28.2375	Time	0	0	1	0	0	0	0	0	0	1	0	0	1	0	0	0	0	0	0	0	0	1	0	0	0
152.743	-28.2375	Time	0	0	1	0	0	0	0	0	0	1	0	0	1	0	0	0	0	0	1	0	0	1	0	1	0
152.743	-28.2375	Time	0	0	1	0	0	0	0	0	0	1	0	0	1	0	0	0	0	0	0	0	0	1	0	1	0
152.743	-28.2375	Time	0	0	1	0	0	0	0	0	0	1	0	0	1	0	0	0	0	0	0	0	0	1	0	1	0
152.743	-28.2375	Time	0	0	1	0	0	0	0	0	0	0	0	0	1	0	0	0	0	0	0	0	0	1	0	0	0
152.743	-28.2375	Time	0	0	0	0	0	0	0	0	0	1	0	0	1	0	0	0	0	0	0	0	0	1	0	1	0
152.743	-28.2375	Time	0	0	1	0	0	0	0	0	0	1	0	0	1	0	0	0	0	0	0	0	0	1	0	1	0
152.743	-28.2375	Time	0	0	1	0	0	0	0	1	0	1	0	0	1	0	0	0	0	0	0	0	0	1	0	0	0
153.084	-28.2933	Time	0	0	1	0	0	0	0	1	0	0	0	0	0	0	0	0	0	1	0	0	0	1	0	1	0
153.084	-28.2933	Time	0	1	1	0	0	0	0	0	0	0	0	0	0	0	0	0	0	0	0	0	0	1	0	0	0
153.084	-28.2933	Time	0	0	1	0	0	0	0	0	0	0	0	0	0	0	0	0	0	0	0	0	0	1	0	0	0
153.084	-28.2933	Time	0	0	1	0	0	0	0	0	0	0	0	0	0	0	0	0	0	0	0	0	0	1	0	0	0
153.084	-28.2933	Time	0	0	1	0	0	0	0	1	0	0	0	0	0	0	0	0	0	1	0	0	0	1	0	1	0
153.084	-28.2933	Time	0	0	1	0	0	0	0	0	0	0	0	0	0	0	0	0	0	1	0	0	0	1	0	1	0
153.084	-28.2933	Time	0	0	1	1	0	0	1	0	0	0	0	0	0	0	0	0	0	0	0	0	0	1	0	1	0
153.084	-28.2933	Time	0	0	1	0	0	0	0	0	0	0	0	0	0	0	0	0	0	1	0	0	0	1	0	1	0
153.084	-28.2933	Time	0	0	1	0	0	0	0	0	0	0	0	0	0	0	0	0	0	1	0	0	0	1	0	1	0
153.084	-28.2933	Time	0	0	1	0	0	0	0	0	0	0	0	0	0	0	0	0	0	0	0	0	0	1	0	1	0
153.084	-28.2933	Time	0	1	1	0	0	0	0	0	0	0	0	0	0	0	0	0	0	0	0	0	0	1	0	0	0
153.084	-28.2933	Time	0	0	1	0	0	0	0	0	0	0	0	0	0	0	0	0	0	0	0	0	0	1	0	0	0
153.084	-28.2933	Time	0	0	1	0	0	0	0	0	0	0	0	0	0	0	0	0	0	0	0	0	0	1	0	0	0
153.084	-28.2933	Time	0	0	1	0	0	0	0	0	0	0	0	0	0	0	0	0	0	0	0	0	0	1	0	1	0
153.084	-28.2933	Time	0	1	1	0	0	0	0	0	0	0	0	0	0	0	0	0	0	0	0	0	0	1	0	0	0
153.084	-28.2933	Time	0	0	1	0	0	0	0	1	0	0	0	0	0	0	0	0	0	0	0	0	0	1	0	1	0
152.995	-28.2391	Time	0	0	1	0	0	0	0	0	0	1	0	0	1	0	0	0	0	0	0	0	0	1	0	1	0
152.995	-28.2391	Time	0	0	1	1	0	0	0	0	0	1	0	0	1	0	0	0	0	0	0	0	0	1	0	1	0
152.995	-28.2391	Time	0	0	1	1	0	0	0	0	0	1	0	0	1	0	0	0	0	0	0	0	0	1	0	1	0
152.995	-28.2391	Time	0	0	1	1	0	0	0	0	0	0	0	0	1	0	0	0	0	0	0	0	0	1	0	1	0
152.995	-28.2391	Time	0	0	1	0	0	0	0	0	0	1	0	0	1	0	1	0	0	1	0	0	0	1	0	1	0
152.995	-28.2391	Time	0	0	1	1	0	0	0	0	0	1	0	0	1	0	0	0	0	1	0	0	0	1	0	1	0
152.995	-28.2391	Time	0	0	1	0	0	0	0	0	0	1	1	0	1	0	0	0	0	1	0	0	0	1	0	1	0
152.995	-28.2391	Time	0	0	1	1	0	0	0	0	0	1	0	0	1	0	0	0	0	1	0	0	0	1	0	1	0
152.995	-28.2391	Time	0	0	1	1	0	0	0	0	0	0	0	0	1	0	0	0	0	0	0	0	0	1	0	1	0
152.995	-28.2391	Time	0	0	1	1	0	0	0	0	0	1	0	1	1	0	0	0	0	0	0	0	0	1	0	1	0
152.995	-28.2391	Time	0	0	1	0	0	0	0	0	0	1	0	0	0	0	0	0	0	0	0	0	0	1	0	1	0
152.995	-28.2391	Time	0	1	1	1	0	0	0	0	0	1	0	0	1	0	0	0	0	0	0	0	0	1	0	1	0
152.995	-28.2391	Time	0	0	1	1	0	0	0	0	0	1	0	0	0	0	0	0	0	1	0	0	0	1	0	1	0
152.995	-28.2391	Time	0	0	1	1	0	0	0	0	0	0	0	0	1	0	0	0	0	1	0	0	0	1	0	1	0
152.995	-28.2391	Time	0	0	1	0	0	0	0	0	0	1	0	0	1	0	0	0	0	0	0	0	0	1	0	1	0
152.995	-28.2391	Time	0	0	1	1	0	0	0	0	0	1	1	0	1	0	0	0	0	1	0	0	0	1	0	1	0
153.04	-28.2065	Time	0	0	1	0	0	0	0	1	0	1	1	0	1	0	0	0	0	1	0	0	0	0	0	1	0
153.04	-28.2065	Time	0	1	1	1	0	0	0	0	0	1	1	0	1	0	0	0	0	1	0	0	0	1	0	1	0
153.04	-28.2065	Time	0	0	1	1	0	0	1	0	0	1	1	0	1	0	0	0	0	0	0	0	0	1	0	1	0
153.04	-28.2065	Time	0	0	1	1	0	0	0	1	0	1	1	0	1	0	0	0	0	1	0	0	0	1	0	1	0
153.04	-28.2065	Time	0	0	1	1	0	0	0	0	0	1	1	0	1	0	0	0	0	1	0	0	0	1	0	1	0
153.04	-28.2065	Time	0	0	1	1	0	0	0	0	0	0	0	0	1	0	0	0	0	1	0	0	0	1	0	1	0
153.04	-28.2065	Time	0	0	1	0	0	0	1	0	0	1	0	0	1	0	0	0	0	1	0	0	0	1	0	1	0
153.04	-28.2065	Time	0	0	1	0	0	0	0	0	0	1	0	0	1	0	0	0	0	1	0	0	0	1	0	1	0
153.04	-28.2065	Time	0	0	1	1	0	0	0	0	0	0	1	0	1	0	0	0	0	1	0	0	0	1	0	1	0
153.04	-28.2065	Time	0	0	1	1	0	0	0	0	0	0	1	0	1	0	0	0	0	1	0	0	0	1	0	1	0
153.04	-28.2065	Time	0	0	1	0	0	0	0	0	0	0	0	0	1	0	0	0	0	1	0	0	0	1	0	1	0
153.04	-28.2065	Time	0	0	1	1	0	0	0	0	0	1	0	0	1	0	0	0	0	1	1	0	0	1	0	1	0
153.04	-28.2065	Time	0	1	1	0	0	0	0	0	0	0	0	0	1	0	0	0	0	1	0	0	0	1	0	1	0
153.04	-28.2065	Time	0	0	1	1	0	0	0	1	0	1	1	0	1	0	0	0	0	1	0	0	0	1	0	1	0
153.04	-28.2065	Time	0	0	1	1	0	0	0	0	0	1	0	0	1	0	0	0	0	0	0	0	0	1	0	1	0
153.04	-28.2065	Time	0	0	1	0	0	0	0	1	0	0	1	0	1	0	0	0	0	1	0	0	0	1	0	1	0
153.078	-28.0965	Time	0	0	1	0	0	0	0	0	0	1	0	0	0	0	0	0	0	0	0	1	0	0	0	0	0
153.078	-28.0965	Time	0	0	1	0	0	0	0	0	0	1	1	0	1	0	0	0	0	0	0	1	0	1	0	1	0
153.078	-28.0965	Time	0	1	1	0	0	0	0	0	0	1	1	0	0	0	0	0	0	0	0	0	0	1	0	1	0
153.078	-28.0965	Time	0	1	1	0	0	0	0	0	0	1	0	0	1	0	0	0	0	1	1	0	0	0	0	1	0
153.078	-28.0965	Time	0	1	1	0	0	0	0	0	0	1	1	0	1	0	0	0	0	1	1	0	0	1	0	1	0
153.078	-28.0965	Time	0	0	1	0	0	0	0	0	0	1	1	0	1	0	0	0	0	0	1	0	0	1	0	1	0
153.078	-28.0965	Time	0	0	1	0	0	0	0	0	0	1	1	0	0	0	0	0	0	0	1	0	0	1	0	1	0
153.078	-28.0965	Time	0	0	1	0	0	0	0	0	0	1	1	0	1	0	0	0	0	0	1	0	0	1	0	0	0
153.078	-28.0965	Time	0	0	1	0	0	0	0	0	0	1	1	0	1	0	0	0	0	0	0	0	0	1	0	1	0
153.078	-28.0965	Time	0	0	1	0	0	0	0	0	0	1	0	0	1	0	0	0	0	1	1	0	0	1	0	1	0
153.078	-28.0965	Time	0	0	1	0	0	0	0	0	0	1	1	0	1	0	0	0	0	0	0	1	0	1	0	1	0
153.078	-28.0965	Time	0	0	1	0	0	0	0	0	0	1	1	0	1	0	0	0	0	0	1	0	0	1	0	1	0
153.078	-28.0965	Time	0	0	1	0	0	0	0	0	0	1	1	0	1	0	0	0	0	1	0	0	0	1	0	1	0
153.078	-28.0965	Time	0	0	1	0	0	0	0	1	0	1	1	0	1	0	0	0	0	0	0	1	0	1	0	1	0
153.078	-28.0965	Time	0	0	1	0	0	0	0	0	0	1	1	0	1	0	0	0	0	0	0	0	0	1	0	0	0
153.078	-28.0965	Time	0	0	1	0	0	0	0	1	0	1	1	1	1	0	0	0	0	1	0	1	0	1	0	1	0
153.156	-27.9726	Time	0	0	1	0	0	0	0	0	0	1	1	0	1	0	0	0	0	0	0	0	0	1	0	1	0
153.156	-27.9726	Time	0	0	1	0	0	0	0	0	0	0	1	0	1	0	0	0	0	0	0	0	0	1	0	1	0
153.156	-27.9726	Time	0	0	1	0	0	0	0	0	0	1	1	0	1	0	0	0	0	0	1	0	0	1	0	1	0
153.156	-27.9726	Time	0	0	1	0	0	0	0	0	0	1	0	0	1	0	0	0	0	1	0	0	0	1	0	1	0
153.156	-27.9726	Time	0	0	1	0	0	0	0	0	0	1	1	0	1	0	0	0	0	0	0	0	0	1	0	1	0
153.156	-27.9726	Time	0	0	1	0	0	0	0	0	0	1	0	0	1	0	0	0	0	0	0	0	0	1	0	1	0
153.156	-27.9726	Time	0	0	1	0	0	0	0	0	0	1	0	1	0	0	0	0	0	0	0	0	0	1	0	1	0
153.156	-27.9726	Time	0	0	1	0	0	0	1	0	0	1	1	0	1	0	0	0	0	1	1	0	0	1	0	0	0
153.156	-27.9726	Time	0	1	1	0	0	0	0	0	0	0	1	0	1	0	0	0	0	0	0	0	0	1	0	1	0
153.156	-27.9726	Time	0	0	1	0	0	0	0	0	0	1	1	0	1	0	0	0	0	1	1	0	0	1	0	1	0
153.156	-27.9726	Time	0	0	1	0	0	0	0	0	0	1	1	0	1	0	0	0	0	0	0	0	0	1	0	1	0
153.156	-27.9726	Time	0	0	1	0	0	0	0	0	0	1	1	0	1	0	0	0	0	0	0	0	0	1	0	1	0
153.156	-27.9726	Time	0	0	1	0	0	0	0	0	0	1	0	0	1	0	0	0	0	0	0	0	0	1	0	0	0
153.156	-27.9726	Time	0	0	1	0	0	0	0	0	0	1	0	0	1	0	1	0	0	0	0	0	0	1	0	0	0
153.156	-27.9726	Time	0	0	1	0	0	0	0	0	0	1	0	0	1	0	0	0	0	1	0	0	0	1	0	0	0
153.156	-27.9726	Time	0	0	1	0	0	0	0	1	0	1	0	0	1	0	0	0	0	1	0	0	0	1	0	1	0
152.532	-28.2146	Time	0	0	1	0	0	0	0	1	0	0	0	0	1	0	0	0	0	0	0	0	0	0	0	0	0
152.532	-28.2146	Time	0	0	1	1	0	0	1	0	0	1	0	0	1	0	0	0	0	0	0	0	0	1	0	0	0
152.532	-28.2146	Time	0	0	1	1	0	0	0	0	0	0	0	0	1	0	0	0	0	0	0	0	0	0	0	0	0
152.532	-28.2146	Time	0	0	0	1	0	0	0	0	0	0	0	0	1	0	0	0	0	0	0	0	0	0	0	0	0
152.532	-28.2146	Time	0	0	1	1	0	0	0	0	0	0	0	0	1	0	0	0	0	0	0	0	0	0	0	0	0
152.532	-28.2146	Time	0	0	1	1	0	0	0	0	0	0	0	0	1	0	0	0	0	0	0	0	0	1	0	0	0
152.532	-28.2146	Time	0	0	1	1	0	0	0	0	0	0	0	0	1	0	0	0	0	0	0	0	0	1	0	0	0
152.532	-28.2146	Time	0	0	1	1	0	0	0	0	0	0	0	0	1	0	0	0	0	0	0	0	0	0	0	0	0
152.532	-28.2146	Time	0	0	1	0	0	0	0	0	0	0	0	0	1	0	0	0	0	0	0	0	0	1	0	0	0
152.532	-28.2146	Time	0	0	1	1	0	0	0	0	0	0	0	0	1	0	0	0	0	0	0	0	0	1	0	0	0
152.532	-28.2146	Time	0	1	1	1	0	0	0	0	0	1	0	0	1	0	0	0	0	0	0	0	0	0	0	0	0
152.532	-28.2146	Time	0	0	1	1	0	0	0	0	0	1	0	1	1	0	0	0	0	0	0	0	0	1	0	0	0
152.532	-28.2146	Time	0	0	1	0	0	0	0	0	0	1	0	0	1	0	0	0	0	0	0	0	0	1	0	0	0
152.532	-28.2146	Time	0	0	1	0	0	0	0	0	0	0	0	0	1	0	0	0	0	0	0	0	0	1	0	0	0
152.532	-28.2146	Time	0	0	1	0	0	0	0	0	0	1	0	0	1	0	0	0	0	0	0	0	0	1	0	0	0
152.532	-28.2146	Time	0	0	1	0	0	0	0	1	0	1	0	0	1	0	0	0	0	0	0	0	0	1	0	1	0
152.907	-27.864	Time	1	0	1	0	0	0	1	0	1	1	0	1	0	0	0	0	0	0	1	0	1	0	0	0	0
152.907	-27.864	Time	0	0	1	0	0	0	1	0	0	1	1	0	1	0	1	0	0	0	1	0	1	0	0	0	0
152.907	-27.864	Time	0	1	1	0	0	0	1	0	1	1	0	1	1	0	0	0	0	0	1	0	0	0	0	1	0
152.907	-27.864	Time	0	1	1	0	0	0	1	0	1	1	0	0	1	0	1	0	0	0	1	0	0	0	0	0	0
152.907	-27.864	Time	1	0	1	0	0	0	1	0	0	1	0	1	1	0	0	0	0	0	1	0	0	0	0	1	0
152.907	-27.864	Time	0	0	1	0	0	0	1	0	0	1	1	0	1	0	1	0	0	0	1	0	0	0	0	0	0
152.907	-27.864	Time	0	0	1	0	0	0	1	0	1	1	1	0	1	0	1	0	0	0	1	0	0	0	0	1	0
152.907	-27.864	Time	0	0	1	0	0	0	0	0	0	1	0	0	1	0	1	0	0	0	0	0	0	0	0	0	0
152.907	-27.864	Time	1	0	0	0	0	0	1	0	0	1	0	1	1	0	0	0	0	1	0	0	0	1	0	0	0
152.907	-27.864	Time	0	0	1	0	0	0	1	0	0	1	1	1	1	0	1	0	0	0	0	1	0	1	0	0	0
153.415	-28.1888	Time	0	0	1	0	0	0	1	0	1	1	0	0	1	0	0	0	0	0	0	0	0	1	0	1	0
153.415	-28.1888	Time	0	0	1	0	0	0	1	0	0	1	0	0	0	0	1	0	0	0	0	0	0	1	1	0	0
153.415	-28.1888	Time	0	1	1	0	0	0	1	0	1	1	0	0	1	0	0	0	0	0	0	0	0	1	0	1	1
153.415	-28.1888	Time	0	0	1	0	0	0	1	0	1	1	0	0	1	0	0	0	0	0	0	0	0	1	1	0	0
153.415	-28.1888	Time	0	0	1	0	0	0	1	0	1	1	0	0	0	0	0	0	0	0	0	0	0	1	1	1	0
153.415	-28.1888	Time	0	1	1	0	0	0	1	0	1	1	0	0	1	0	0	0	0	1	0	1	0	1	1	0	0
153.415	-28.1888	Time	0	0	1	0	0	0	1	0	1	1	0	0	1	0	0	0	0	0	0	0	0	1	1	1	0
153.415	-28.1888	Time	0	0	1	0	0	0	1	0	1	1	0	1	1	0	0	0	0	0	0	1	0	1	1	0	0
153.415	-28.1888	Time	0	1	1	0	0	0	1	0	0	1	0	1	1	0	0	0	0	0	0	1	0	1	1	1	0
153.415	-28.1888	Time	0	0	1	0	0	0	1	0	1	1	0	0	1	0	0	0	0	1	0	0	0	1	1	1	0
153.415	-28.1888	Time	0	1	1	0	0	0	1	0	1	1	0	0	1	0	0	0	0	0	1	1	0	1	1	1	0
153.415	-28.1888	Time	0	0	1	0	0	0	1	1	1	1	0	0	1	0	0	0	0	0	1	0	0	1	1	0	0
153.415	-28.1888	Time	0	0	1	0	0	0	1	0	1	1	0	0	1	0	0	0	0	1	0	1	0	1	1	0	0
153.415	-28.1888	Time	0	0	1	0	0	0	1	1	1	1	0	0	0	0	1	1	0	1	0	0	0	1	0	0	0
153.415	-28.1888	Time	0	0	1	0	0	0	1	0	1	1	0	0	0	0	0	0	0	1	0	0	0	1	0	0	1
153.415	-28.1888	Time	0	1	1	0	0	0	1	1	1	1	0	0	0	0	0	0	0	0	0	1	0	1	0	0	0
153.404	-28.1517	Time	0	0	1	0	0	0	1	0	1	1	0	0	0	0	0	0	0	0	0	0	0	1	0	0	0
153.404	-28.1517	Time	0	0	1	0	0	0	1	0	1	1	0	0	1	0	1	1	0	0	0	0	0	1	0	1	0
153.404	-28.1517	Time	0	1	1	0	0	0	1	0	1	1	0	0	1	0	1	1	0	0	0	0	0	1	0	0	0
153.404	-28.1517	Time	0	0	1	0	0	0	1	0	1	1	0	0	1	0	1	1	0	0	0	0	0	1	0	0	0
153.404	-28.1517	Time	0	1	1	0	0	0	1	0	1	1	0	0	1	0	1	1	0	0	0	0	0	1	0	0	0
153.404	-28.1517	Time	0	0	1	0	0	0	1	0	1	1	0	0	1	0	0	1	0	0	0	0	0	1	0	1	0
153.404	-28.1517	Time	0	0	1	0	0	0	1	0	1	1	0	0	1	0	0	1	0	1	0	0	0	1	0	0	0
153.404	-28.1517	Time	0	0	1	0	0	0	1	0	1	1	0	0	1	0	1	1	0	1	0	0	0	1	0	0	0
153.404	-28.1517	Time	0	0	1	0	0	0	1	0	1	1	0	0	1	0	1	1	0	0	0	0	0	1	0	0	0
153.404	-28.1517	Time	0	0	1	0	0	0	1	0	1	1	0	0	1	0	1	1	0	1	0	0	0	1	0	1	0
153.404	-28.1517	Time	0	0	1	0	0	0	1	0	1	1	0	0	1	0	1	1	0	1	0	0	0	1	0	0	0
153.404	-28.1517	Time	0	0	1	0	0	0	1	0	1	1	0	1	1	0	0	1	0	1	0	0	0	1	0	1	0
153.404	-28.1517	Time	0	0	1	0	0	0	1	0	1	1	0	0	1	0	1	1	0	0	0	0	0	1	0	1	0
153.404	-28.1517	Time	0	0	1	0	0	0	1	1	1	0	0	0	1	0	1	1	0	1	1	0	0	1	0	0	0
153.404	-28.1517	Time	0	0	1	0	0	0	1	0	1	1	0	0	1	0	1	0	0	1	0	0	0	1	0	0	0
153.404	-28.1517	Time	0	1	1	0	0	0	1	1	1	1	0	0	1	0	1	1	0	0	0	0	0	1	0	0	1
153.308	-28.1712	Time	0	0	1	0	0	0	0	0	0	0	0	0	0	0	0	0	0	0	0	0	0	0	0	0	0
153.308	-28.1712	Time	0	0	1	0	0	0	0	0	0	0	0	0	0	0	0	0	0	0	0	0	0	0	0	0	0
153.308	-28.1712	Time	0	0	1	0	0	0	0	0	0	0	0	0	0	0	0	0	0	0	0	0	0	0	0	0	0
153.308	-28.1712	Time	0	0	1	0	0	0	0	0	0	0	0	0	0	0	0	0	0	0	0	0	0	0	0	0	0
153.308	-28.1712	Time	0	0	1	0	0	0	0	0	0	0	0	0	0	0	0	0	0	0	0	0	0	0	0	0	0
153.308	-28.1712	Time	0	0	1	0	0	0	0	0	0	0	0	0	0	0	0	0	0	0	0	0	0	0	0	0	0
153.308	-28.1712	Time	0	0	1	0	0	0	0	0	0	0	0	0	0	0	0	0	0	0	0	0	0	0	0	0	0
153.308	-28.1712	Time	0	1	1	0	0	0	0	0	0	0	0	0	0	0	0	0	0	0	0	0	0	0	0	0	0
153.308	-28.1712	Time	0	0	1	0	0	0	0	0	0	0	0	0	0	0	0	0	0	0	0	0	0	0	0	0	0
153.308	-28.1712	Time	0	0	1	0	0	0	0	0	0	0	0	0	0	0	0	0	0	0	0	0	0	0	0	0	0
153.308	-28.1712	Time	0	0	1	0	0	0	0	0	0	0	0	0	0	0	0	0	0	0	0	0	0	0	0	0	0
153.308	-28.1712	Time	0	0	1	0	0	0	0	0	0	0	0	0	0	0	0	0	0	0	0	0	0	0	0	0	0
153.308	-28.1712	Time	0	0	1	0	0	0	0	0	0	0	0	0	0	0	0	0	0	0	0	0	0	0	0	0	0
153.308	-28.1712	Time	0	0	1	0	0	0	0	0	0	0	0	0	0	0	0	0	0	0	0	0	0	0	0	0	0
153.308	-28.1712	Time	0	0	1	0	0	0	0	1	0	1	0	0	0	0	0	0	0	0	0	0	0	0	0	0	0
153.308	-28.1712	Time	0	0	1	0	0	0	0	1	0	1	0	0	0	0	0	0	0	0	0	0	0	0	0	0	0
153.322	-28.0986	Time	0	0	1	0	0	0	0	0	0	1	0	0	1	0	0	0	0	0	0	0	0	1	0	0	0
153.322	-28.0986	Time	0	0	1	0	0	0	1	0	0	1	0	0	1	0	0	0	0	0	0	1	0	1	0	1	0
153.322	-28.0986	Time	0	0	1	0	0	0	0	0	0	1	1	0	1	0	0	0	0	0	0	0	0	1	0	1	0
153.322	-28.0986	Time	0	0	1	0	0	0	0	0	0	1	0	0	1	0	0	0	0	0	0	0	0	1	0	1	0
153.322	-28.0986	Time	0	0	1	0	0	0	1	0	0	1	0	0	1	0	0	0	0	0	0	0	0	1	0	1	0
153.322	-28.0986	Time	0	0	1	0	0	0	0	0	0	1	0	0	1	0	0	0	0	1	0	1	0	1	0	1	0
153.322	-28.0986	Time	0	0	1	0	0	0	0	0	0	1	0	0	1	0	0	0	0	1	0	0	0	1	0	0	0
153.322	-28.0986	Time	0	0	1	0	0	0	1	0	0	1	0	0	1	0	0	0	0	1	1	0	0	1	0	1	0
153.322	-28.0986	Time	0	0	1	0	0	0	0	0	0	1	0	0	1	0	0	0	0	1	0	0	0	1	0	0	0
153.322	-28.0986	Time	0	0	1	0	0	0	0	0	0	1	1	0	1	0	0	0	0	1	1	1	0	1	0	1	0
153.322	-28.0986	Time	0	1	1	0	0	0	0	0	0	1	0	0	1	0	0	0	0	0	0	0	0	1	0	0	0
153.322	-28.0986	Time	0	0	1	0	0	0	0	0	0	1	0	0	1	0	0	0	0	1	0	1	0	1	0	1	0
153.322	-28.0986	Time	0	0	1	0	0	0	0	0	0	1	0	0	1	0	0	0	0	0	1	0	0	1	0	1	0
153.322	-28.0986	Time	0	0	1	0	0	0	1	0	0	1	0	0	1	0	0	0	0	0	0	1	0	1	0	1	0
153.322	-28.0986	Time	0	0	1	0	0	0	0	0	0	1	0	0	0	0	0	0	0	0	0	0	0	1	0	1	0
153.322	-28.0986	Time	0	0	1	0	0	0	1	0	0	1	0	0	1	0	1	0	0	1	0	0	0	1	0	1	0
153.37	-28.1751	Time	0	1	1	0	0	0	1	0	1	1	0	0	1	0	0	1	0	0	0	0	0	1	0	0	0
153.37	-28.1751	Time	0	1	1	0	0	0	1	0	1	1	0	0	1	0	0	1	0	1	0	0	0	1	0	0	0
153.37	-28.1751	Time	0	0	1	0	0	0	1	0	1	1	0	0	1	0	0	1	0	1	0	0	0	1	0	0	0
153.37	-28.1751	Time	0	1	1	0	0	0	1	0	1	1	0	0	1	0	0	1	0	0	0	0	0	1	0	1	0
153.37	-28.1751	Time	0	0	1	0	0	0	1	0	1	1	0	0	1	0	0	1	0	0	0	0	0	1	0	1	0
153.37	-28.1751	Time	0	0	1	0	0	0	1	0	1	1	0	0	1	0	1	1	0	1	0	0	0	1	0	0	0
153.37	-28.1751	Time	0	0	1	0	0	0	1	0	1	1	0	0	1	0	0	1	0	0	0	0	0	1	0	1	0
153.37	-28.1751	Time	0	0	1	0	0	0	1	0	1	1	0	0	1	0	0	1	0	1	0	0	0	1	0	0	0
153.371	-28.2266	Time	0	1	1	0	0	0	1	0	0	0	0	0	0	0	0	0	0	0	0	0	0	1	1	1	0
153.371	-28.2266	Time	0	0	1	0	0	0	1	1	0	1	0	0	1	0	0	0	0	0	0	0	0	1	1	1	0
153.371	-28.2266	Time	0	1	1	0	0	0	0	1	0	1	0	0	0	0	0	0	0	0	0	0	0	1	1	1	0
153.371	-28.2266	Time	0	0	1	0	0	0	1	0	0	1	0	0	0	0	0	0	0	0	0	0	0	1	1	1	0
153.371	-28.2266	Time	0	1	1	0	0	0	1	0	0	1	0	0	0	0	0	0	0	0	0	0	0	1	1	1	0
153.371	-28.2266	Time	0	0	1	0	0	0	1	1	0	1	0	0	0	0	0	0	0	0	0	0	0	1	1	0	0
153.371	-28.2266	Time	0	0	1	0	0	0	1	1	0	1	0	0	0	0	0	0	0	0	0	0	0	1	1	1	0
153.371	-28.2266	Time	0	0	1	0	0	0	1	1	0	1	0	0	0	0	0	0	0	0	0	0	0	1	1	1	0
152.984	-28.413	Method	0	0	1	0	0	0	0	0	0	0	0	0	0	0	1	0	0	1	1	0	0	1	0	1	0
152.892	-28.4302	Method	0	0	1	0	0	0	0	0	1	0	0	0	1	0	1	0	0	1	1	0	0	1	0	1	0
153.043	-28.4413	Method	0	0	1	0	0	0	0	1	0	0	0	0	0	0	0	0	0	0	0	1	0	1	0	0	0
153.344	-28.4445	Method	0	0	1	0	0	0	1	0	0	1	0	0	1	0	1	0	0	0	1	0	1	1	0	1	0
152.961	-28.5087	Method	0	0	1	0	0	0	0	0	0	0	0	0	1	0	1	0	0	1	1	0	0	1	0	1	0
153.261	-28.5512	Method	0	1	1	0	0	0	0	1	0	0	0	0	0	0	0	0	0	0	0	0	0	0	0	0	0
153.261	-28.5512	Method	0	0	1	0	0	0	0	0	0	0	0	0	0	0	0	0	0	0	0	0	0	1	0	1	0
153.378	-28.5554	Method	0	0	1	0	0	0	0	1	0	0	0	0	0	0	0	0	0	0	0	0	0	1	0	1	0
153.394	-28.5716	Method	0	0	1	0	0	0	0	1	0	0	0	0	0	0	0	0	0	0	0	0	0	1	0	1	0
153.401	-28.5966	Method	0	0	1	0	0	0	1	1	0	0	0	0	1	0	0	1	0	0	1	0	0	1	0	1	0
152.539	-28.6038	Method	0	0	1	0	0	0	0	0	0	1	0	0	0	0	0	0	0	0	0	0	0	0	0	0	0
153.405	-28.6148	Method	0	0	1	0	0	0	1	1	0	0	0	0	1	0	0	1	0	0	1	0	0	1	0	1	0
153.414	-28.6318	Method	0	0	1	0	0	0	1	1	0	0	0	0	1	0	0	0	0	1	1	1	1	1	0	0	0
152.676	-28.7316	Method	0	0	1	0	0	0	0	0	0	1	0	0	1	0	0	0	0	0	0	1	0	0	0	0	0
152.688	-28.7488	Method	0	0	1	0	0	0	0	0	0	1	0	0	1	0	0	0	0	0	1	0	0	0	0	1	0
152.094	-28.8555	Method	0	0	1	0	0	1	0	0	0	0	0	0	0	0	0	0	0	0	0	0	0	0	0	0	0
152.433	-29.0325	Method	1	0	1	1	0	0	0	0	0	1	0	0	1	0	0	0	0	0	0	0	0	1	0	1	0
153.174	-29.1938	Method	1	0	0	0	0	0	1	0	1	1	0	0	1	0	0	0	0	0	0	0	0	0	0	0	0
152.847	-29.2138	Method	0	0	0	0	0	0	1	0	1	1	0	0	0	0	0	0	0	0	0	0	0	0	1	0	0
152.249	-29.2112	Method	0	0	1	1	0	0	0	1	0	0	0	0	0	0	0	0	0	0	0	0	0	1	0	1	0
152.516	-29.3482	Method	0	0	1	0	0	0	0	0	0	0	0	0	1	0	0	0	0	1	0	0	0	0	0	1	1
152.82	-29.3925	Method	1	0	1	1	0	0	0	0	0	1	1	0	0	0	0	0	0	1	0	1	0	1	0	1	1
152.229	-29.4112	Method	0	0	1	1	0	0	0	0	0	0	0	0	0	0	0	0	0	0	0	0	0	1	0	1	0
152.988	-29.48	Method	1	0	1	0	0	0	1	1	1	0	0	0	1	0	0	0	0	0	1	0	0	1	1	0	0
152.446	-29.4838	Method	0	0	1	0	0	0	0	0	0	1	0	0	1	0	0	0	0	0	0	0	0	1	0	1	0
153.296	-29.5487	Method	0	0	0	0	0	0	0	0	0	1	0	0	0	0	0	0	0	0	0	0	0	0	0	0	0
153.285	-29.6812	Method	0	0	0	0	0	0	1	0	1	1	0	0	1	0	0	0	0	0	0	0	0	0	1	0	0
152.756	-29.7538	Method	0	0	1	0	0	0	1	0	1	1	0	0	0	0	1	0	0	1	0	0	0	0	0	1	1
152.216	-29.7613	Method	0	0	1	1	0	0	0	0	0	0	0	0	1	0	0	0	0	0	0	0	0	1	0	1	0
152.312	-29.8429	Method	0	0	1	0	0	0	0	1	0	1	0	0	1	0	0	0	0	0	0	0	0	0	0	1	0
152.44	-29.87	Method	0	0	1	1	0	0	0	1	0	1	0	0	1	0	0	0	0	1	0	0	0	1	0	1	0
152.831	-29.8813	Method	0	0	0	0	0	0	1	0	1	1	0	0	1	0	0	0	0	1	0	0	0	0	1	0	1
153.009	-30.2625	Method	0	0	1	0	0	0	0	1	0	0	0	0	1	0	1	1	0	1	1	1	1	1	0	1	1

## Sheet: Transformed predictors
LongWGS	LatWGS	Dataset	RUNANNMEAN	STRHOTMTHM	STRANNRAIN	STR_UNCONS	CAT_UNCONS	CAT_IGNEOU	STR_SILICS	STR_METAMO	CAT_METAMO	STR_SEDVOL	CAT_SEDVOL	RUNMTHCOFV	STRELEMEAN	CATELEMAX	DOWNAVGSLP	D2OUTLET	ELONGRATIO	RELIEFRATI	CATSLOPE	NPPBASEANN	WIDTH	DEPTH	FLOW
152.844	-29.5556	Training	4.01437	29.9786	3.02013	0	0	0	100	0	0	0	0	0.556762	1.16937	198.925	0.0141689	4.63789	0.38006	0.0875554	2.15262	5.25826	5.375	1.61013	0.071882
153.066	-29.2535	Training	3.66498	29.7	3.05738	90.625	27.8235	0	9.375	0	0	0	0	0.481669	1.35482	181.529	0.0209732	4.69072	0.531129	0.126754	1.51362	6.14961	1.71154	1.40457	0.0819563
153.225	-29.0998	Training	3.88028	29.275	3.14822	92.1875	32.6433	0	7.8125	0	0	0	0	0.411008	0.218543	203.816	0.00213926	4.25702	0.637272	0.150426	3.06469	6.33774	4	1.8169	0.0128372
152.861	-29.4718	Training	3.86789	29.93	3.03763	0	0	0	100	0	0	0	0	0.525812	1.70364	309.805	0.0380679	4.75487	0.479162	0.133428	3.14991	5.53991	8.13333	1.83675	0
152.978	-29.5555	Training	3.16035	29.3	3.04156	0	0	0	100	0	0	0	0	0.528792	1.58234	180.519	0.0455489	4.0727	0.494709	0.153301	2.24721	5.1178	4.38095	1.78329	0
152.49	-26.379	Training	3.66516	29.8	3.02744	0	0	22.0496	0	97.5694	49.3393	1.04167	28.611	0.651196	2.41205	657.551	0.0907327	5.4595	0.516499	0.183762	8.85355	6.90984	5.55769	1.47433	0.0867704
152.508	-26.3996	Training	3.41	29.835	3.03995	0	0	25.3683	0	45	44.2888	55	30.3429	0.652489	2.37076	608.004	0.0756847	5.45086	0.386267	0.184042	8.2911	6.97033	9.23913	1.43066	0.0574015
152.458	-26.4333	Training	3.75488	30.1	3.02435	0	0	81.8339	0	70.8333	7.65872	29.1667	10.5073	0.620658	2.32569	678.119	0.0765973	5.52152	0.461615	0.176148	6.8381	7.03502	4.54545	1.67877	0.052029
152.452	-26.4384	Training	3.2311	30.1333	3.02401	0	0	30.8796	0	100	37.5973	0	31.5232	0.644919	2.31225	588.713	0.0774825	5.52102	0.60301	0.240078	8.12052	6.8157	4.30769	1.03218	0.0459245
152.712	-26.7995	Training	3.9131	28.7667	3.14853	0	0	92.3406	0	0	7.65942	0	0	0.467205	2.38517	638.637	0.064238	5.68563	0.577832	0.228174	7.96456	9.77157	7.91667	1.75333	0.0881361
152.652	-26.6324	Training	4.23296	29.6176	3.07598	0	0	0	100	0	86.6093	0	0	0.529353	2.17127	825.614	0.0453231	5.59355	0.43675	0.185048	7.37836	9.09618	16.3654	1.37036	0.176091
152.574	-26.4112	Training	4.19418	30.4	3.04961	70	1.73271	32.6608	0	0	32.0254	30	33.5812	0.645899	2.01805	678.119	0.0436183	5.45257	0.375277	0.133469	7.65092	6.8703	16.3654	1.37036	0.176091
153.007	-26.0572	Training	4.50524	28.8788	3.17844	58.4624	19.3348	0	6.52655	0	0	0	0	0.544284	1.06799	165.326	0.0173777	3.9152	0.46703	0.075082	1.17848	7.53235	8.4	1.80618	0.130334
152.97	-26.3508	Training	3.90636	28.8984	3.21028	100	39.918	1.81096	0	0	0	0	0	0.455407	1.05528	170.866	0.0284135	3.02306	0.571995	0.13782	2.05691	8.46052	3.01923	1.53927	0.0115379
153.003	-26.4376	Training	3.1859	28.6	3.23654	0	0	0	100	0	0	0	0	0.422861	1.50433	106.545	0.179177	2.87749	0.896519	0.18277	2.73582	8.87137	4.17647	1.70657	0.069494
152.971	-26.3118	Training	3.78539	29	3.19996	100	56.006	8.79201	0	0	0	0	0	0.459961	0.886977	141.5	0.0199625	3.07217	0.561622	0.132713	1.82368	8.30901	5.3913	1.79814	0.0166701
152.996	-25.9822	Training	3.27231	28.996	3.16116	0	5.83705	0	97	0	0	0	0	0.540894	0.937149	111.551	0.207415	0.188784	0.620674	0.144985	2.17564	7.36194	3.86842	1.74244	0.0222764
152.975	-25.9437	Training	3.3555	28.9976	3.15461	24.2378	13.5879	0	75.7622	0	0	0	0	0.549768	1.06232	108.5	0.0803513	1.37525	0.492709	0.119956	1.40553	7.18877	5.45455	1.80987	0.09374
153.015	-26.3914	Training	3.82719	28.6763	3.22459	63.6513	15.3109	2.99361	0	0	0	0	0	0.42115	0.881903	189.507	0.00306465	2.15602	0.541159	0.155669	1.69648	8.41876	4	1.65321	0.0413927
153.048	-26.0404	Training	3.73663	28.7952	3.17604	100	77.9958	0	0	0	0	0	0	0.527867	0.992742	126.476	0.0174737	4.03412	0.41018	0.0960546	1.54217	7.15653	3.96429	1.80569	0.100617
153.082	-26.7518	Training	4.73745	28.2527	3.22478	100	25.3335	5.95355	0	0	0	0	0	0.394849	0.787735	472.461	0.0430615	2.53266	0.442563	0.134491	4.02137	7.66664	9.61364	1.73312	0.0976989
152.844	-27.0524	Training	3.66415	29.2	3.09987	34.7222	3.11681	0.0984245	0	65.2778	96.7848	0	0	0.491065	1.66414	419.952	0.116147	3.51478	0.509832	0.218311	7.00837	6.91002	5.4	1.33041	0.0982975
152.934	-27.3509	Training	4.66084	29.4111	3.06674	0	0	35.7537	0	100	34.7042	0	0	0.5456	1.2883	749.926	0.0964055	2.94933	0.548073	0.166521	6.96164	7.1951	9.8125	1.60656	0.104089
152.912	-27.3451	Training	4.30802	29.4312	3.06872	0	0	11.4608	0	100	48.6262	0	0	0.528876	1.33571	749.926	0.0884307	3.08831	0.38867	0.176197	8.39482	7.33996	15.2174	1.45782	0.0524095
152.816	-27.3835	Training	3.38212	29.2	3.04326	0	0	95.9303	0	0	0	0	0	0.542895	2.04717	578.926	0.255583	3.60108	0.723351	0.338342	11.7543	8.23839	4.96154	1.39121	0.084026
152.962	-27.3412	Training	4.7017	29.3	3.07104	100	0.749886	32.0142	0	0	39.6098	0	0	0.545577	1.21472	749.926	0.104801	2.66634	0.491462	0.153715	6.46407	7.0188	12.3269	1.65135	0.177203
152.829	-27.3357	Training	4.10641	29.2235	3.07572	0	0	21.578	65.4412	34.5588	5.25822	0	0	0.513922	1.96429	749.926	0.226036	3.4732	0.504065	0.226369	11.6562	8.37002	8.17308	1.60828	0.152641
152.808	-27.3357	Training	3.40923	29	3.06558	0	0	4.14658	100	0	0	0	0	0.524721	2.12586	612.311	0.319912	3.62765	0.701621	0.339455	11.3237	8.75242	5.96154	1.36318	0.0833372
152.778	-27.3214	Training	3.53329	27.7143	3.10312	0	0	15.6088	43.75	0	0	0	0	0.470566	2.53077	749.926	0.697842	3.71588	0.680048	0.327251	13.7743	9.09978	8.90385	1.41754	0.131569
152.461	-27.6632	Training	3.64559	30.6	2.92199	91.1458	16.651	13.2102	8.85417	0	0	0	0	0.762534	1.96418	442.462	0.0693868	4.87361	0.542843	0.15348	4.14785	4.23418	3.38636	1.63758	0.00393029
152.459	-27.9365	Training	3.12736	30.1	2.98945	0	0	100	0	0	0	0	0	0.691379	2.2815	879.882	0.118911	5.04266	0.498309	0.29042	5.89979	6.23723	4.7	1.54407	0.0094509
152.977	-27.6327	Training	3.46957	29.4933	2.99747	47.0833	31.8547	0	52.9167	0	0	0	0	0.615641	1.4727	81.0306	0.0495703	3.93476	0.477628	0.0734716	1.21713	4.30923	2.23077	1.70263	0.00827253
152.437	-27.9164	Training	2.88254	30.15	2.98934	0	0	100	0	0	0	0	0	0.712784	2.27953	745.335	0.115534	5.03561	0.670621	0.344051	8.82503	6.23042	3.61538	1.45426	0.0243593
152.99	-28.319	Training	4.53262	28.56	3.05208	0	0	100	0	0	0	0	0	0.334942	2.38615	1001.97	0.135719	5.13848	0.469943	0.214137	13.6769	10.0246	17.6667	1.5411	0.113147
153.084	-28.2933	Training	4.23731	27.83	3.12044	0	0	100	0	0	0	0	0	0.323186	2.47901	1115.4	0.172615	5.09423	0.568523	0.302666	19.4934	10.8476	12.4688	1.47712	0.116026
152.995	-28.2391	Training	4.52555	29.1571	2.96862	56.25	4.69316	95.3069	0	0	0	0	0	0.366322	2.12464	1115.4	0.083504	5.00708	0.389776	0.208302	15.173	9.50617	12.7273	1.60206	0.0632651
153.078	-28.0965	Training	4.22154	28.7333	2.98647	39.5833	3.7785	96.2215	0	0	0	0	0	0.455034	2.12126	857.264	0.145454	4.46758	0.440154	0.208645	9.58473	8.61747	3.975	1.35698	0.118099
152.532	-28.2146	Training	2.89637	28.0722	3.02927	0	0	18.927	0	0	0	0	0	0.57032	2.67418	771.227	0.164903	5.15901	0.518814	0.297509	6.95195	8.42126	3.59615	1.20307	0.059971
152.907	-27.864	Training	4.70177	29.8909	2.93711	96.0227	13.0902	11.6078	3.97727	0	0	0	0	0.647633	1.348	1326.51	0.0218583	4.52252	0.297416	0.120121	5.17605	5.05911	8.41667	1.71786	0.0901012
153.048	-28.3255	Training	4.06237	27.25	3.13194	0	0	100	0	0	0	0	0	0.316409	2.61484	999.844	0.213695	5.17821	0.505689	0.272915	14.009	10.3721	12.5	1.38917	0.115611
152.916	-28.3142	Training	4.62994	29.38	3.00702	0	0.0633315	99.9367	0	0	0	0	0	0.359593	2.19545	1001.97	0.09461	5.067	0.356137	0.172911	13.0485	8.95075	12.8636	1.43209	0.080003
153.098	-28.295	Training	3.86119	27	3.16209	0	0	100	0	0	0	0	0	0.315439	2.62289	1008.31	0.219541	5.11066	0.612946	0.347955	18.5138	10.7771	5.05769	1.49618	0.0989098
153.058	-28.2946	Training	4.33049	28.25	3.08529	0	0	100	0	0	0	0	0	0.330734	2.40229	1115.4	0.139447	5.08137	0.530722	0.280879	18.9263	10.7066	12.5789	1.57555	0.0820291
152.739	-28.276	Training	4.02643	29.4667	2.97467	0	0	15.6699	91.6667	0	9.61433	0	14.8799	0.448125	2.32848	1340.47	0.113384	5.15137	0.557697	0.294892	12.747	8.34918	5.47917	1.46489	0.0151152
152.867	-28.2754	Training	3.37214	29.4182	2.97777	0	0	100	0	0	0	0	0	0.512116	2.23322	749.066	0.0931027	5.0342	0.539969	0.28335	9.60098	7.65935	2.88462	1.47433	0.0504095
152.746	-28.2529	Training	4.07353	29.6071	2.96721	90.1786	4.82625	15.5361	9.82143	0	7.58638	0	11.8451	0.462886	2.27525	1340.47	0.10062	5.12528	0.468852	0.257883	11.4182	8.11986	4.97727	1.56873	0.0431836
152.729	-28.2389	Training	3.24359	29.3	2.9655	0	0	7.26329	87.5	0	0	12.5	60.7997	0.480481	2.37847	1281.91	0.113825	5.13729	0.477079	0.390285	10.5239	7.33562	6.025	1.4174	0.0237667
153.005	-28.2134	Training	4.75249	29.3	2.95438	90.1786	7.02193	90.3267	0	0	0	0	0	0.399819	2.01829	1115.4	0.0720346	4.96877	0.467857	0.188805	11.6404	8.43464	6.025	1.4174	0.0237667
153.054	-28.2124	Training	4.36002	28.3905	3.03807	0	0	100	0	0	0	0	0	0.351317	2.33034	1136.49	0.171343	4.66027	0.376985	0.234312	15.7037	9.46031	7.63636	1.46714	0.0240003
153.082	-28.1225	Training	4.09873	28.5833	2.99802	18.75	1.3681	98.6319	0	0	0	0	0	0.438104	2.20902	857.264	0.15275	4.49175	0.413523	0.221904	10.2692	8.94248	6.3913	1.46109	0.0102631
153.121	-28.1171	Training	4.6065	28.2	3.04766	0	0	100	0	0	0	0	0	0.364001	2.28579	1158.85	0.202288	4.54113	0.416555	0.217537	14.2152	9.59262	14.3158	1.4496	0.0382645
153.036	-28.1106	Training	4.78963	29	2.95585	100	4.05962	92.6859	0	0	0	0	0	0.393487	2.0671	1136.49	0.124685	4.51367	0.403642	0.17918	13.1209	8.56649	8.05263	1.52059	0.0434657
153.116	-28.0881	Training	4.65896	28.4464	3.0211	0	0	100	0	0	0	0	0	0.382087	2.19179	1158.85	0.14768	4.44449	0.334853	0.188216	13.5964	9.20672	8.88889	1.70804	0.0700379
153.179	-27.8371	Training	3.94783	28.875	3.06605	6.25	4.33709	27.659	93.75	0	0	0	0	0.501222	1.56663	536.19	0.0563841	3.6891	0.357639	0.177275	8.96259	7.06675	3.70455	1.47049	0.10551
152.483	-28.2247	Training	2.99885	25.55	3.12045	0	0	100	0	0	0	0	0	0.470293	2.9269	1293.3	0.395081	5.19127	0.749631	0.459661	13.643	10.1582	2.36538	1.21342	0.108122
153.048	-28.2225	Training	4.27273	28.4045	3.04048	0	0	92.1167	0	0	0	0	0	0.3604	2.33898	1119.39	0.169375	4.66147	0.363419	0.233172	15.6522	10.1178	6.65385	1.42072	0.0436645
152.545	-28.1824	Training	3.78071	29.8333	2.98759	0	0	42.2136	0	0	0	0	0	0.557259	2.33104	1326.51	0.119178	5.12543	0.529605	0.279938	10.2816	8.14776	5.61538	1.00167	0.0614235
153.415	-28.1888	Training	4.34746	28.4	3.23423	0	0	34.7503	100	0	0	0	0	0.355348	1.20399	594.836	0.113285	2.03765	0.368558	0.184948	12.0344	8.9712	9.5	1.60828	0.132801
153.404	-28.1517	Training	4.58709	28.5	3.22176	0	0	30.7925	100	0	0	0	0	0.371701	1.11841	923.94	0.0826311	2.45599	0.431656	0.215295	12.3479	9.25915	22.0263	1.67549	0.144492
153.308	-28.1712	Training	3.96429	27.8556	3.24559	0	0	35.0158	100	0	0	0	0	0.377672	2.18414	674.661	0.371802	3.48302	0.552418	0.27709	13.4512	9.31909	10.8158	1.54079	0.0753548
153.322	-28.0986	Training	4.2755	28.616	3.17929	0	0	16.2071	100	0	0	0	0	0.39971	1.56592	674.661	0.0426647	3.11038	0.366715	0.195995	10.6665	8.54838	6.92	1.65321	0.138618
153.37	-28.1751	Training	4.4203	28.42	3.24591	0	0	30.5407	100	0	0	0	0	0.370213	1.62334	923.94	0.218274	2.84903	0.487555	0.250605	13.4588	9.76128	15.1905	1.62226	0.151997
153.168	-28.1488	Training	4.30697	27.6	3.1574	0	0	87.0973	17.6136	0	0	0	0	0.356869	2.43814	1119.25	0.404566	4.1653	0.389768	0.239376	17.0569	9.40281	6.42857	1.5336	0.0534443
153.151	-28.1366	Training	4.42354	28.0148	3.081	0	0	90.7858	11.3426	0	0	0	0	0.384196	2.32513	1119.25	0.311584	4.0201	0.308892	0.199917	15.4705	9.21505	3	1.09691	0.18327
153.348	-28.1301	Training	3.95653	28.56	3.2065	0	0	0	100	0	0	0	0	0.395814	1.50443	442.439	0.0827182	3.21874	0.573766	0.235408	10.4987	8.55881	4.97826	1.56769	0.0309691
153.341	-28.0881	Training	4.31125	28.7	3.17114	0	0	14.4349	100	0	0	0	0	0.402088	0.961004	674.661	0.0412655	3.04795	0.360321	0.188863	10.2033	8.38585	8.13043	1.72285	0.00376015
153.365	-28.0857	Training	4.60804	28.7	3.18007	100	2.64572	6.90893	0	0	0	0	0	0.403531	0.778867	674.661	0.0314086	2.86759	0.439036	0.173795	9.2915	8.1088	7.10526	1.85158	0
153.266	-27.9502	Training	4.98142	28.8	3.10235	57.8125	1.4325	55.8988	42.1875	0	0	0	0	0.439535	1.28849	1119.25	0.0732409	3.22807	0.304392	0.14264	10.651	7.87547	15.1	1.63599	0.0511525
153.261	-27.9365	Training	4.00265	28.8	3.09746	10.7143	2.91729	33.4275	89.2857	0	0	0	0	0.491713	1.34366	554.94	0.0741984	3.22309	0.547147	0.219249	8.27104	7.37958	4.17308	1.47152	0.0459245
153.28	-27.9163	Training	5.07942	28.8	3.10748	60	2.54535	45.4474	40	0	0	0	0	0.448989	1.15853	1119.25	0.0642206	3.0622	0.329296	0.13811	10.0922	7.74897	12.3462	1.45426	0.121585
153.276	-27.8267	Training	3.85494	28.6273	3.1176	70.4545	9.96813	0	29.5455	0	0	0	0	0.472326	1.26297	373.22	0.109787	2.74393	0.602279	0.198439	5.75559	6.62441	6.3	1.716	0
153.337	-28.3536	Training	5.18001	28.8	3.22881	75	2.5512	44.6741	21.1806	0	0	0	0	0.352632	0.814383	1148.63	0.0126471	3.64237	0.487912	0.178101	11.2012	9.42901	9.19688	1.59407	0.0742525
152.667	-29.371	Training	4.74748	30.7	3.05011	53.8462	2.48035	16.1019	45.6731	0	0	0	3.28183	0.525206	1.74306	544.726	0.0348681	5.09089	0.560257	0.118467	4.43301	5.65527	6.95833	1.68049	0.0220501
152.9	-29.8898	Training	4.85941	29.0939	3.02156	16.6667	3.10892	0	66.572	0	0	0	0	0.423172	1.61653	556.958	0.0220657	5.13057	0.342954	0.103391	7.0422	6.95104	4.5	1.61644	0.0860859
152.951	-30.0521	Training	4.50643	28.56	3.10291	0	0	0	100	0	0	0	0	0.378158	1.87881	622.722	0.0366117	5.33844	0.461467	0.162274	6.69198	8.93943	8.33333	1.70078	0.0806866
152.851	-29.5759	Training	4.85188	29.98	3.01477	0	4.44217	0	100	0	0	0	0	0.535047	1.14721	466.863	0.0142444	4.59201	0.532193	0.103521	4.36416	5.40575	7.97826	1.53864	0.123994
153.277	-28.6714	Training	4.7892	29.1	3.15604	0	0	95.2484	100	0	0	0	0	0.305347	1.31438	805.668	0.0158625	4.84228	0.489171	0.189323	8.61893	9.00929	7.97826	1.53864	0.123994
153.193	-28.3513	Training	4.27863	28.9	3.18469	0	0	61.8257	0	0	0	0	0	0.3521	1.8772	1086.47	0.113356	4.12143	0.65644	0.328337	14.389	10.062	7.97826	1.53864	0.123994
153.048	-28.5068	Training	4.25374	29.5933	3.13788	47.5	2.36764	89.9687	7.5	0	0	0	0	0.363629	1.97477	1059.83	0.0481123	5.18304	0.485825	0.260356	10.198	9.34306	5.75577	1.56275	0.0585136
152.975	-28.566	Training	5.36427	30.2	3.07463	100	5.23682	76.7087	0	0	0	0	0	0.398419	1.73221	1119.22	0.030659	5.14284	0.486723	0.129925	11.0151	8.79149	14	1.90309	0.20412
153.053	-28.665	Training	3.74171	29.8286	3.08345	11.6071	0.229604	99.7704	0	0	0	0	0	0.370755	1.95553	537.982	0.0564037	4.94945	0.585409	0.257385	9.78527	6.87154	4.1875	1.59979	0.00717858
152.961	-28.4265	Training	4.79281	29.62	3.10616	0	0	100	0	0	0	0	0	0.348503	2.0499	1039.79	0.0545217	5.28614	0.408479	0.176484	12.1883	9.52782	12.725	1.61013	0.0890215
152.795	-28.6811	Training	3.52984	30.58	3.03214	46.25	5.79732	15.0883	0	0	0	0	0	0.464427	2.01375	554.322	0.0614632	5.07955	0.635119	0.252122	6.74585	7.26268	2.5	1.41754	0.0179959
153.231	-28.5608	Training	4.11315	28.7875	3.18288	59.375	3.20809	83.7659	0	0	0	0	0	0.295822	1.93788	907.95	0.0489673	4.95964	0.624306	0.337722	16.3021	9.99428	5.1	1.09691	0.0501863
153.349	-28.4547	Training	4.1372	28.38	3.23482	0	0	97.829	0	0	0	0	0	0.308897	1.82973	653.023	0.106287	3.9682	0.624725	0.282006	10.5418	10.3138	4.84091	1.47382	0.0395944
152.713	-28.3808	Training	3.58972	29.4	3.01182	0	0	7.56683	0	0	0	0	0	0.564131	2.38727	1111.39	0.1062	5.4185	0.721906	0.314445	7.28395	8.58964	6.72917	1.80163	0
152.468	-28.3107	Training	3.83166	28.0667	3.00274	0	0	40.6983	0	0	0	0	0	0.540268	2.68699	1217.58	0.120376	5.99149	0.653329	0.254073	7.12959	9.92674	4.42	1.54158	0.0318123
152.128	-29.7176	Training	2.83682	28.0467	2.93504	0	0	100	0	0	0	0	0	0.599342	2.71178	1212.49	0.163447	5.67857	0.495995	0.305725	13.1448	7.25021	4.70833	1.26815	0.0288761
152.572	-28.3483	Training	3.4614	28.2	3.01861	12.5	0.264041	5.6341	0	0	0	0	0	0.51391	2.6467	1080.14	0.111248	5.95472	0.615915	0.293033	7.25083	9.90744	3.44231	1.22352	0.0409369
152.453	-28.3385	Training	4.02131	28.575	2.96438	0	0	57.9144	0	0	0	0	0	0.546686	2.61957	1217.58	0.103436	5.98001	0.596086	0.225017	8.01782	9.73921	12.8095	1.37239	0.103478
152.818	-30.2925	Training	3.68211	25.4333	3.23884	0	0	0	100	0	0	0	0	0.287369	2.7872	919.615	0.163103	5.88094	0.641362	0.272954	8.30497	10.9619	4.93182	1.40963	0.0775331
153.382	-28.4246	Training	3.84261	28.4444	3.24171	0	0	16.32	50	0	0	0	0	0.311781	1.62345	344.144	0.0660701	3.90043	0.60604	0.233414	8.50965	9.17162	4.10417	1.4327	0.0314085
153.038	-30.0234	Training	4.30308	28.1	3.12613	0	0	0	0	0	0	0	0	0.349967	1.89009	448.926	0.0391083	5.30618	0.553767	0.167498	8.17441	7.90758	7	1.44835	0.0693265
153.205	-28.292	Training	3.59171	28.275	3.24378	0	0	100	0	0	0	0	0	0.353878	2.20776	1087.09	0.176413	4.19449	0.544066	0.446349	21.7941	10.3652	6.05769	1.284	0.0819563
153.414	-28.4556	Training	3.78767	28.075	3.26811	0	0	3.71911	100	0	0	0	0	0.282076	1.87446	438.563	0.300347	3.13402	0.785515	0.311857	11.6282	10.5914	4.09615	1.4295	0.0345051
153.413	-28.64	Training	4.64043	28.1	3.25699	0	0	100	0	0	0	0	0	0.264806	1.77088	839.577	0.0372407	4.98364	0.415999	0.2037	12.5573	10.5335	7.84091	1.61423	0.106284
152.694	-28.5613	Training	3.91043	29.7833	3.04277	0	0	2.23803	0	0	0	0	0	0.461655	2.33489	909.035	0.064692	5.78798	0.589931	0.239946	8.5638	9.4051	4.57692	1.56503	0.0614235
152.468	-29.53	Training	3.29645	30.4	3.052	0	0.0360262	12.6797	0	0	0	0	0	0.532717	2.08266	990.393	0.0422044	5.31005	0.646972	0.389951	14.6779	7.14981	4.32692	1.24304	0.0700379
152.431	-28.4948	Training	3.60269	28.9	2.96555	0	0	58.6942	100	0	0	0	0	0.550664	2.57187	879.664	0.103931	5.85828	0.600255	0.220949	7.76122	8.50067	7.83333	1.49485	0.0254765
152.309	-30.4205	Training	3.39059	22.0778	3.06761	0	0	99.7232	6.94444	0	0	0	0	0.364731	3.11084	1443.26	0.112283	6.02168	0.580897	0.188394	3.56815	7.99201	3.3125	1.67478	0.0583311
152.101	-28.8451	Training	3.14348	25.25	2.98583	0	0	100	0	0	0	0	0	0.675036	2.98334	1275.33	0.0950825	5.93481	0.637035	0.187455	3.47689	6.82701	7.3	1.58358	0.148191
152.104	-28.8796	Training	3.48093	25.3	2.99115	0	0	100	0	0	0	0	0	0.676452	2.97467	1227.96	0.094908	5.9268	0.622002	0.144102	2.89737	6.80492	5.8125	1.74851	0.0761548
153.318	-28.3536	Training	5.14919	28.9	3.21965	100	1.39853	47.0142	0	0	0	0	0	0.353147	1.09887	1148.63	0.0226141	3.78291	0.5612	0.193866	11.4456	9.4858	17.0455	1.6683	0.0905466
153.185	-29.3114	Space	3.59955	28.8333	3.11782	100	10.79	0	0	0	0	0	0	0.427645	1.59676	230.252	0.0865309	3.81586	0.561894	0.159374	5.02219	6.94658	3.775	1.71391	0.080987
153.346	-29.1187	Space	3.77736	28.4944	3.1748	86.1111	31.5718	0	13.8889	0	0	0	0	0.360154	0.754027	160.463	0.0183055	2.43314	0.455118	0.127772	3.04461	6.93866	5.44444	1.79395	0
152.88	-29.5197	Space	3.90053	29.875	3.02847	0	0	0	100	0	0	0	0	0.555272	1.50084	198.925	0.0278223	4.70291	0.4671	0.0991229	2.13441	5.24755	5.1875	1.70168	0.0288761
152.746	-26.7937	Space	3.61681	28.7333	3.16967	0	0	88.2442	0	0	11.7558	0	0	0.429725	2.36072	569.909	0.0763289	5.68892	0.610824	0.256483	9.44403	8.98057	7.11538	1.54168	0.0833372
152.909	-26.041	Space	3.5018	29.1222	3.15692	31.25	34.0575	0	32.6389	0	0	0	0	0.555071	1.57944	165.326	0.0501167	4.18966	0.5023	0.125407	2.07479	6.9221	4.295	1.89154	0.0159881
153.073	-25.9748	Space	3.61628	28.6	3.174	100	100	0	0	0	0	0	0	0.476182	1.40538	237.274	0.230797	1.42129	0.520006	0.170726	3.63934	8.86049	3.38462	1.95145	0.0860859
153.041	-26.0584	Space	4.37398	28.7967	3.18007	92.5824	90.9375	0	0	0	0	0	0	0.495118	0.946571	227.568	0.0170824	3.91329	0.523948	0.107168	2.51257	8.02813	7.53125	1.94201	0.0958229
153.038	-26.7725	Space	4.69132	28.3568	3.22418	86.5709	18.2842	6.69751	13.4291	0	0	0	0	0.395346	0.942116	472.461	0.0453947	2.68974	0.454995	0.140252	4.45829	7.79195	8.24	1.77379	0.0934217
152.955	-26.539	Space	4.14595	28.829	3.22739	91.129	18.709	79.4965	0	0	0	0	0	0.42801	1.36861	397.303	0.0616639	3.26218	0.555764	0.187946	5.76334	8.27735	3.7	1.43136	0.00432137
152.669	-27.6269	Space	4.68969	30.4	2.92109	100	28.5913	25.4323	0	0	0	0	0	0.751074	1.40663	879.882	0.0237572	4.65202	0.456994	0.118674	3.10641	4.31696	11.4118	1.70152	0.037895
152.465	-27.9308	Space	3.25906	30.125	2.989	7.8125	0.321482	99.6785	0	0	0	0	0	0.693366	2.25644	879.882	0.113061	5.03364	0.497595	0.270792	6.1223	6.00783	3.90476	1.52288	0.022173
153.04	-28.2065	Space	4.63385	28.7	2.98261	0	0	96.5074	0	0	0	0	0	0.359581	2.24245	1136.49	0.163509	4.63664	0.474424	0.220586	15.2424	9.56688	13.8654	1.64193	0.0749851
153.156	-27.9726	Space	4.76021	28.8833	3.03215	88.5417	4.25936	79.0717	11.4583	0	0	0	0	0.411697	1.82536	1158.85	0.0942946	4.2326	0.268532	0.155229	12.4	8.44473	10.1739	1.616	0.166546
153.049	-28.3208	Space	4.15274	27.0667	3.13237	0	0	100	0	0	0	0	0	0.316245	2.63695	1001.97	0.204936	5.1782	0.476554	0.256625	11.9713	10.5194	9.65	1.45864	0.0672569
152.657	-28.2444	Space	3.47323	27.25	3.05173	0	0	19.0354	0.78125	0	0	71.0938	36.857	0.431137	2.73933	1111.16	0.297105	5.18617	0.576869	0.315581	12.6325	8.43125	2.53846	1.35218	0.0298519
153.042	-28.1716	Space	4.72179	28.8	2.97035	34.375	0.312094	97.0646	0	0	0	0	0	0.372899	2.19527	1136.49	0.153601	4.60351	0.468133	0.205617	14.9918	9.19237	10.2917	1.65722	0.0669468
152.765	-28.2139	Space	4.57506	29.8375	2.95539	64.0625	4.34148	26.5348	19.5313	0	2.51312	0	17.9318	0.454714	2.14674	1352.2	0.0745583	5.09926	0.653728	0.236759	11.3454	7.78693	10.32	1.48572	0.0429691
153.371	-28.2266	Space	3.95317	28.1333	3.30863	0	0	46.6158	100	0	0	0	0	0.345256	1.94833	594.836	0.387728	2.94009	0.638204	0.297372	14.7069	10.0966	8.98077	1.54168	0.125356
152.532	-29.0729	Space	4.02909	31	3.03583	0	0	100	0	0	0	0	0	0.547684	2.07309	858.819	0.0524256	5.41174	0.414952	0.184793	7.61699	6.46615	6.48	1.4014	0.0784568
152.905	-28.9796	Space	4.37116	30.9	3.02451	82.3864	11.7381	8.29568	17.6136	0	0	0	0	0.491053	1.73728	439.97	0.041758	4.82205	0.52214	0.128091	6.73939	5.72778	7.43333	1.2778	0.130334
152.722	-29.8072	Space	3.64683	29.5643	3.03077	0	0	0	100	0	0	0	0	0.513202	1.97411	398.279	0.0450098	4.97567	0.44002	0.170161	8.27475	5.16261	2.53846	1.12909	0.0570513
-30.2823	152.774	Space	4.47653	25.35	3.23179	0	0	0	100	0	0	0	0	0.294122	2.81374	1019.35	0.0717171	5.86752	0.510198	0.166231	5.68006	10.383	9.13889	1.57403	0.165178
152.623	-28.3481	Space	3.98996	28.4	3.01452	100	3.51825	0	0	0	0	0	10.2964	0.474104	2.60087	1268.72	0.102546	5.95249	0.679644	0.27614	8.11525	9.26217	5.94231	1.50148	0.0398715
152.456	-29.8657	Space	5.45705	29.6	3.04218	0	0.795268	41.0191	100	0	15.9061	0	0	0.461857	2.29684	1559.98	0.0709083	5.64764	0.328	0.0861364	8.47752	6.65921	38	1.90309	0.30103
152.974	-28.3755	Space	4.44091	29.1833	3.08153	0	0	100	0	0	0	0	0	0.345799	2.22512	1024.75	0.0751604	5.33929	0.414188	0.212942	12.5835	9.20156	5.5	1.39121	0.119053
152.49	-26.379	Season	3.66516	29.8	3.02744	0	0	22.0496	0	97.5694	49.3393	1.04167	28.611	0.651196	2.41205	657.551	0.0907327	5.4595	0.516499	0.183762	8.85355	6.90984	4.54545	1.24864	0.00490733
152.508	-26.3996	Season	3.41	29.835	3.03995	0	0	25.3683	0	45	44.2888	55	30.3429	0.652489	2.37076	608.004	0.0756847	5.45086	0.386267	0.184042	8.2911	6.97033	6.05	1.16732	0.00216606
152.458	-26.4333	Season	3.75488	30.1	3.02435	0	0	81.8339	0	70.8333	7.65872	29.1667	10.5073	0.620658	2.32569	678.119	0.0765973	5.52152	0.461615	0.176148	6.8381	7.03502	6.78182	1.57403	0.00393029
152.452	-26.4384	Season	3.2311	30.1333	3.02401	0	0	30.8796	0	100	37.5973	0	31.5232	0.644919	2.31225	588.713	0.0774825	5.52102	0.60301	0.240078	8.12052	6.8157	4.32941	1.24667	0.00507953
152.712	-26.7995	Season	3.9131	28.7667	3.14853	0	0	92.3406	0	0	7.65942	0	0	0.467205	2.38517	638.637	0.064238	5.68563	0.577832	0.228174	7.96456	9.77157	7.92105	1.72341	0.00341518
152.746	-26.7937	Season	3.61681	28.7333	3.16967	0	0	88.2442	0	0	11.7558	0	0	0.429725	2.36072	569.909	0.0763289	5.68892	0.610824	0.256483	9.44403	8.98057	4.02273	1.30103	0.00196959
152.652	-26.6324	Season	4.23296	29.6176	3.07598	0	0	0	100	0	86.6093	0	0	0.529353	2.17127	825.614	0.0453231	5.59355	0.43675	0.185048	7.37836	9.09618	19.16	1.49136	0.0285713
153.007	-26.0572	Season	4.50524	28.8788	3.17844	58.4624	19.3348	0	6.52655	0	0	0	0	0.544284	1.06799	165.326	0.0173777	3.9152	0.46703	0.075082	1.17848	7.53235	4.61364	1.61662	0.0422891
152.97	-26.3508	Season	3.90636	28.8984	3.21028	100	39.918	1.81096	0	0	0	0	0	0.455407	1.05528	170.866	0.0284135	3.02306	0.571995	0.13782	2.05691	8.46052	3.09375	1.64407	0
153.003	-26.4376	Season	3.1859	28.6	3.23654	0	0	0	100	0	0	0	0	0.422861	1.50433	106.545	0.179177	2.87749	0.896519	0.18277	2.73582	8.87137	2.97857	1.55716	0
152.971	-26.3118	Season	3.78539	29	3.19996	100	56.006	8.79201	0	0	0	0	0	0.459961	0.886977	141.5	0.0199625	3.07217	0.561622	0.132713	1.82368	8.30901	5.05882	1.67535	0.0522865
152.909	-26.041	Season	3.5018	29.1222	3.15692	31.25	34.0575	0	32.6389	0	0	0	0	0.555071	1.57944	165.326	0.0501167	4.18966	0.5023	0.125407	2.07479	6.9221	4.5	2.26717	0
152.996	-25.9822	Season	3.27231	28.996	3.16116	0	5.83705	0	97	0	0	0	0	0.540894	0.937149	111.551	0.207415	0.188784	0.620674	0.144985	2.17564	7.36194	3.60526	1.72557	0.00114138
153.073	-25.9748	Season	3.61628	28.6	3.174	100	100	0	0	0	0	0	0	0.476182	1.40538	237.274	0.230797	1.42129	0.520006	0.170726	3.63934	8.86049	3.71923	1.81548	0.0451725
152.975	-25.9437	Season	3.3555	28.9976	3.15461	24.2378	13.5879	0	75.7622	0	0	0	0	0.549768	1.06232	108.5	0.0803513	1.37525	0.492709	0.119956	1.40553	7.18877	4.2619	1.73659	0.00103281
153.015	-26.3914	Season	3.82719	28.6763	3.22459	63.6513	15.3109	2.99361	0	0	0	0	0	0.42115	0.881903	189.507	0.00306465	2.15602	0.541159	0.155669	1.69648	8.41876	5.11538	1.68883	0
153.041	-26.0584	Season	4.37398	28.7967	3.18007	92.5824	90.9375	0	0	0	0	0	0	0.495118	0.946571	227.568	0.0170824	3.91329	0.523948	0.107168	2.51257	8.02813	5.7	1.69636	0.0899051
153.048	-26.0404	Season	3.73663	28.7952	3.17604	100	77.9958	0	0	0	0	0	0	0.527867	0.992742	126.476	0.0174737	4.03412	0.41018	0.0960546	1.54217	7.15653	3.6	1.70657	0
153.082	-26.7518	Season	4.73745	28.2527	3.22478	100	25.3335	5.95355	0	0	0	0	0	0.394849	0.787735	472.461	0.0430615	2.53266	0.442563	0.134491	4.02137	7.66664	8.52	1.79518	0.0285713
153.038	-26.7725	Season	4.69132	28.3568	3.22418	86.5709	18.2842	6.69751	13.4291	0	0	0	0	0.395346	0.942116	472.461	0.0453947	2.68974	0.454995	0.140252	4.45829	7.79195	6.45833	1.54148	0.065393
152.955	-26.539	Season	4.14595	28.829	3.22739	91.129	18.709	79.4965	0	0	0	0	0	0.42801	1.36861	397.303	0.0616639	3.26218	0.555764	0.187946	5.76334	8.27735	3.71154	1.43012	0.00332794
152.844	-27.0524	Season	3.66415	29.2	3.09987	34.7222	3.11681	0.0984245	0	65.2778	96.7848	0	0	0.491065	1.66414	419.952	0.116147	3.51478	0.509832	0.218311	7.00837	6.91002	4.07692	1.44536	0
152.934	-27.3509	Season	4.66084	29.4111	3.06674	0	0	35.7537	0	100	34.7042	0	0	0.5456	1.2883	749.926	0.0964055	2.94933	0.548073	0.166521	6.96164	7.1951	11.4808	1.35954	0.00909118
152.912	-27.3451	Season	4.30802	29.4312	3.06872	0	0	11.4608	0	100	48.6262	0	0	0.528876	1.33571	749.926	0.0884307	3.08831	0.38867	0.176197	8.39482	7.33996	6.58696	1.47396	0.0490494
152.816	-27.3835	Season	3.38212	29.2	3.04326	0	0	95.9303	0	0	0	0	0	0.542895	2.04717	578.926	0.255583	3.60108	0.723351	0.338342	11.7543	8.23839	4	1.34845	0.00827253
152.962	-27.3412	Season	4.7017	29.3	3.07104	100	0.749886	32.0142	0	0	39.6098	0	0	0.545577	1.21472	749.926	0.104801	2.66634	0.491462	0.153715	6.46407	7.0188	8.66	1.52114	0.0285713
152.829	-27.3357	Season	4.10641	29.2235	3.07572	0	0	21.578	65.4412	34.5588	5.25822	0	0	0.513922	1.96429	749.926	0.226036	3.4732	0.504065	0.226369	11.6562	8.37002	5.4	1.48287	0.0161974
152.808	-27.3357	Season	3.40923	29	3.06558	0	0	4.14658	100	0	0	0	0	0.524721	2.12586	612.311	0.319912	3.62765	0.701621	0.339455	11.3237	8.75242	4.21154	1.14133	0.00745233
152.778	-27.3214	Season	3.53329	27.7143	3.10312	0	0	15.6088	43.75	0	0	0	0	0.470566	2.53077	749.926	0.697842	3.71588	0.680048	0.327251	13.7743	9.09978	4.90385	1.52951	0.0474246
152.669	-27.6269	Season	4.68969	30.4	2.92109	100	28.5913	25.4323	0	0	0	0	0	0.751074	1.40663	879.882	0.0237572	4.65202	0.456994	0.118674	3.10641	4.31696	7.75	1.56067	0.0107239
152.459	-27.9365	Season	3.12736	30.1	2.98945	0	0	100	0	0	0	0	0	0.691379	2.2815	879.882	0.118911	5.04266	0.498309	0.29042	5.89979	6.23723	4.45833	1.60656	0.00270589
152.465	-27.9308	Season	3.25906	30.125	2.989	7.8125	0.321482	99.6785	0	0	0	0	0	0.693366	2.25644	879.882	0.113061	5.03364	0.497595	0.270792	6.1223	6.00783	6.48077	1.61845	0.00415596
152.977	-27.6327	Season	3.46957	29.4933	2.99747	47.0833	31.8547	0	52.9167	0	0	0	0	0.615641	1.4727	81.0306	0.0495703	3.93476	0.477628	0.0734716	1.21713	4.30923	2.44231	1.71051	0
152.437	-27.9164	Season	2.88254	30.15	2.98934	0	0	100	0	0	0	0	0	0.712784	2.27953	745.335	0.115534	5.03561	0.670621	0.344051	8.82503	6.23042	3.61538	1.43933	0.00909118
152.99	-28.319	Season	4.53262	28.56	3.05208	0	0	100	0	0	0	0	0	0.334942	2.38615	1001.97	0.135719	5.13848	0.469943	0.214137	13.6769	10.0246	19.2105	1.57858	0.0506443
153.084	-28.2933	Season	4.23731	27.83	3.12044	0	0	100	0	0	0	0	0	0.323186	2.47901	1115.4	0.172615	5.09423	0.568523	0.302666	19.4934	10.8476	6.79167	1.40512	0.0700379
152.995	-28.2391	Season	4.52555	29.1571	2.96862	56.25	4.69316	95.3069	0	0	0	0	0	0.366322	2.12464	1115.4	0.083504	5.00708	0.389776	0.208302	15.173	9.50617	9.10417	1.53624	0.0185965
153.04	-28.2065	Season	4.63385	28.7	2.98261	0	0	96.5074	0	0	0	0	0	0.359581	2.24245	1136.49	0.163509	4.63664	0.474424	0.220586	15.2424	9.56688	10.8269	1.63035	0.0421513
153.078	-28.0965	Season	4.22154	28.7333	2.98647	39.5833	3.7785	96.2215	0	0	0	0	0	0.455034	2.12126	857.264	0.145454	4.46758	0.440154	0.208645	9.58473	8.61747	4	1.50243	0.0244857
153.156	-27.9726	Season	4.76021	28.8833	3.03215	88.5417	4.25936	79.0717	11.4583	0	0	0	0	0.411697	1.82536	1158.85	0.0942946	4.2326	0.268532	0.155229	12.4	8.44473	7.01923	1.53197	0.0466752
152.532	-28.2146	Season	2.89637	28.0722	3.02927	0	0	18.927	0	0	0	0	0	0.57032	2.67418	771.227	0.164903	5.15901	0.518814	0.297509	6.95195	8.42126	3.54762	1.26324	0.0142404
153.048	-28.3255	Season	4.06237	27.25	3.13194	0	0	100	0	0	0	0	0	0.316409	2.61484	999.844	0.213695	5.17821	0.505689	0.272915	14.009	10.3721	8	1.46435	0.0712415
153.049	-28.3208	Season	4.15274	27.0667	3.13237	0	0	100	0	0	0	0	0	0.316245	2.63695	1001.97	0.204936	5.1782	0.476554	0.256625	11.9713	10.5194	10.7	1.70969	0.0334238
152.916	-28.3142	Season	4.62994	29.38	3.00702	0	0.0633315	99.9367	0	0	0	0	0	0.359593	2.19545	1001.97	0.09461	5.067	0.356137	0.172911	13.0485	8.95075	5.94231	1.38091	0.059971
153.098	-28.295	Season	3.86119	27	3.16209	0	0	100	0	0	0	0	0	0.315439	2.62289	1008.31	0.219541	5.11066	0.612946	0.347955	18.5138	10.7771	4.34091	1.46035	0.0359752
153.058	-28.2946	Season	4.33049	28.25	3.08529	0	0	100	0	0	0	0	0	0.330734	2.40229	1115.4	0.139447	5.08137	0.530722	0.280879	18.9263	10.7066	10.75	1.55145	0.0374265
152.739	-28.276	Season	4.02643	29.4667	2.97467	0	0	15.6699	91.6667	0	9.61433	0	14.8799	0.448125	2.32848	1340.47	0.113384	5.15137	0.557697	0.294892	12.747	8.34918	2.51923	1.14133	0.0049824
152.867	-28.2754	Season	3.37214	29.4182	2.97777	0	0	100	0	0	0	0	0	0.512116	2.23322	749.066	0.0931027	5.0342	0.539969	0.28335	9.60098	7.65935	3.08	1.24055	0.00259798
152.746	-28.2529	Season	4.07353	29.6071	2.96721	90.1786	4.82625	15.5361	9.82143	0	7.58638	0	11.8451	0.462886	2.27525	1340.47	0.10062	5.12528	0.468852	0.257883	11.4182	8.11986	4.86538	1.45718	0.00083438
152.657	-28.2444	Season	3.47323	27.25	3.05173	0	0	19.0354	0.78125	0	0	71.0938	36.857	0.431137	2.73933	1111.16	0.297105	5.18617	0.576869	0.315581	12.6325	8.43125	3.12	1.35793	0.0253059
152.729	-28.2389	Season	3.24359	29.3	2.9655	0	0	7.26329	87.5	0	0	12.5	60.7997	0.480481	2.37847	1281.91	0.113825	5.13729	0.477079	0.390285	10.5239	7.33562	3.41667	1.273	0
153.005	-28.2134	Season	4.75249	29.3	2.95438	90.1786	7.02193	90.3267	0	0	0	0	0	0.399819	2.01829	1115.4	0.0720346	4.96877	0.467857	0.188805	11.6404	8.43464	5.84615	1.32142	0.0368131
153.054	-28.2124	Season	4.36002	28.3905	3.03807	0	0	100	0	0	0	0	0	0.351317	2.33034	1136.49	0.171343	4.66027	0.376985	0.234312	15.7037	9.46031	6.20652	1.4956	0.0274382
153.042	-28.1716	Season	4.72179	28.8	2.97035	34.375	0.312094	97.0646	0	0	0	0	0	0.372899	2.19527	1136.49	0.153601	4.60351	0.468133	0.205617	14.9918	9.19237	8.82692	1.45131	0
153.082	-28.1225	Season	4.09873	28.5833	2.99802	18.75	1.3681	98.6319	0	0	0	0	0	0.438104	2.20902	857.264	0.15275	4.49175	0.413523	0.221904	10.2692	8.94248	2	1.17609	0
153.121	-28.1171	Season	4.6065	28.2	3.04766	0	0	100	0	0	0	0	0	0.364001	2.28579	1158.85	0.202288	4.54113	0.416555	0.217537	14.2152	9.59262	13.8846	1.58719	0.0147789
153.036	-28.1106	Season	4.78963	29	2.95585	100	4.05962	92.6859	0	0	0	0	0	0.393487	2.0671	1136.49	0.124685	4.51367	0.403642	0.17918	13.1209	8.56649	8.82609	1.41279	0.0482053
153.116	-28.0881	Season	4.65896	28.4464	3.0211	0	0	100	0	0	0	0	0	0.382087	2.19179	1158.85	0.14768	4.44449	0.334853	0.188216	13.5964	9.20672	8.64583	1.62411	0.0347621
153.179	-27.8371	Season	3.94783	28.875	3.06605	6.25	4.33709	27.659	93.75	0	0	0	0	0.501222	1.56663	536.19	0.0563841	3.6891	0.357639	0.177275	8.96259	7.06675	3	1.32503	0.00975984
152.483	-28.2247	Season	2.99885	25.55	3.12045	0	0	100	0	0	0	0	0	0.470293	2.9269	1293.3	0.395081	5.19127	0.749631	0.459661	13.643	10.1582	2.21739	1.37467	0.0327238
153.048	-28.2225	Season	4.27273	28.4045	3.04048	0	0	92.1167	0	0	0	0	0	0.3604	2.33898	1119.39	0.169375	4.66147	0.363419	0.233172	15.6522	10.1178	9.09615	1.46869	0.0049824
152.765	-28.2139	Season	4.57506	29.8375	2.95539	64.0625	4.34148	26.5348	19.5313	0	2.51312	0	17.9318	0.454714	2.14674	1352.2	0.0745583	5.09926	0.653728	0.236759	11.3454	7.78693	7.38462	1.43933	0.00332794
152.545	-28.1824	Season	3.78071	29.8333	2.98759	0	0	42.2136	0	0	0	0	0	0.557259	2.33104	1326.51	0.119178	5.12543	0.529605	0.279938	10.2816	8.14776	6.58824	1.14976	0.00127546
153.415	-28.1888	Season	4.34746	28.4	3.23423	0	0	34.7503	100	0	0	0	0	0.355348	1.20399	594.836	0.113285	2.03765	0.368558	0.184948	12.0344	8.9712	9.72727	1.53839	0.0174128
153.404	-28.1517	Season	4.58709	28.5	3.22176	0	0	30.7925	100	0	0	0	0	0.371701	1.11841	923.94	0.0826311	2.45599	0.431656	0.215295	12.3479	9.25915	12.9762	1.57265	0.0328489
153.297	-28.0259	Season	5.14173	28.7214	3.12998	0	0	55.9519	100	0	0	0	0	0.391815	1.3692	1137.76	0.0685631	3.24588	0.400801	0.162417	11.9846	8.72169	12.9762	1.57265	0.0328489
153.308	-28.1712	Season	3.96429	27.8556	3.24559	0	0	35.0158	100	0	0	0	0	0.377672	2.18414	674.661	0.371802	3.48302	0.552418	0.27709	13.4512	9.31909	5.3125	1.40154	0.0254765
153.322	-28.0986	Season	4.2755	28.616	3.17929	0	0	16.2071	100	0	0	0	0	0.39971	1.56592	674.661	0.0426647	3.11038	0.366715	0.195995	10.6665	8.54838	6.22727	1.49327	0.00490733
153.37	-28.1751	Season	4.4203	28.42	3.24591	0	0	30.5407	100	0	0	0	0	0.370213	1.62334	923.94	0.218274	2.84903	0.487555	0.250605	13.4588	9.76128	13.875	1.71496	0
153.371	-28.2266	Season	3.95317	28.1333	3.30863	0	0	46.6158	100	0	0	0	0	0.345256	1.94833	594.836	0.387728	2.94009	0.638204	0.297372	14.7069	10.0966	6.66667	1.51742	0.0159881
153.168	-28.1488	Season	4.30697	27.6	3.1574	0	0	87.0973	17.6136	0	0	0	0	0.356869	2.43814	1119.25	0.404566	4.1653	0.389768	0.239376	17.0569	9.40281	5.30435	1.69708	0.0247711
153.151	-28.1366	Season	4.42354	28.0148	3.081	0	0	90.7858	11.3426	0	0	0	0	0.384196	2.32513	1119.25	0.311584	4.0201	0.308892	0.199917	15.4705	9.21505	5.6	1.35218	0.0253059
153.348	-28.1301	Season	3.95653	28.56	3.2065	0	0	0	100	0	0	0	0	0.395814	1.50443	442.439	0.0827182	3.21874	0.573766	0.235408	10.4987	8.55881	4.67391	1.56513	0
153.341	-28.0881	Season	4.31125	28.7	3.17114	0	0	14.4349	100	0	0	0	0	0.402088	0.961004	674.661	0.0412655	3.04795	0.360321	0.188863	10.2033	8.38585	8.92308	1.67316	0.00083438
153.365	-28.0857	Season	4.60804	28.7	3.18007	100	2.64572	6.90893	0	0	0	0	0	0.403531	0.778867	674.661	0.0314086	2.86759	0.439036	0.173795	9.2915	8.1088	12.8571	1.79671	0
153.266	-27.9502	Season	4.98142	28.8	3.10235	57.8125	1.4325	55.8988	42.1875	0	0	0	0	0.439535	1.28849	1119.25	0.0732409	3.22807	0.304392	0.14264	10.651	7.87547	14.56	1.70757	0.0269416
153.261	-27.9365	Season	4.00265	28.8	3.09746	10.7143	2.91729	33.4275	89.2857	0	0	0	0	0.491713	1.34366	554.94	0.0741984	3.22309	0.547147	0.219249	8.27104	7.37958	4.65385	1.49884	0
153.28	-27.9163	Season	5.07942	28.8	3.10748	60	2.54535	45.4474	40	0	0	0	0	0.448989	1.15853	1119.25	0.0642206	3.0622	0.329296	0.13811	10.0922	7.74897	7.80577	1.54881	0.0259357
153.276	-27.8267	Season	3.85494	28.6273	3.1176	70.4545	9.96813	0	29.5455	0	0	0	0	0.472326	1.26297	373.22	0.109787	2.74393	0.602279	0.198439	5.75559	6.62441	6.25	1.71843	0
153.007	-26.0572	Time	4.50524	28.8788	3.17844	58.4624	19.3348	0	6.52655	0	0	0	0	0.544284	1.06799	165.326	0.00748221	3.9152	0.46703	0.075082	1.17848	7.53235	-	-	-
152.97	-26.3508	Time	3.90636	28.8984	3.21028	100	39.918	1.81096	0	0	0	0	0	0.455407	1.05528	170.866	0.0121678	3.02306	0.571995	0.13782	2.05691	8.46052	-	-	-
153.082	-26.7518	Time	4.73745	28.2527	3.22478	100	25.3335	5.95355	0	0	0	0	0	0.394849	0.787735	472.461	0.0183099	2.53266	0.442563	0.134491	4.02137	7.66664	-	-	-
153.038	-26.7725	Time	4.69132	28.3568	3.22418	86.5709	18.2842	6.69751	13.4291	0	0	0	0	0.395346	0.942116	472.461	0.0192803	2.68974	0.454995	0.140252	4.45829	7.79195	-	-	-
152.934	-27.3509	Time	4.66084	29.4111	3.06674	0	0	35.7537	0	100	34.7042	0	0	0.5456	1.2883	749.926	0.0399712	2.94933	0.548073	0.166521	6.96164	7.1951	-	-	-
152.912	-27.3451	Time	4.30802	29.4312	3.06872	0	0	11.4608	0	100	48.6262	0	0	0.528876	1.33571	749.926	0.0368008	3.08831	0.38867	0.176197	8.39482	7.33996	-	-	-
152.461	-27.6632	Time	3.64559	30.6	2.92199	91.1458	16.651	13.2102	8.85417	0	0	0	0	0.762534	1.96418	442.462	0.0291348	4.87361	0.542843	0.15348	4.14785	4.23418	-	-	-
152.669	-27.6269	Time	4.68969	30.4	2.92109	100	28.5913	25.4323	0	0	0	0	0	0.751074	1.40663	879.882	0.010197	4.65202	0.456994	0.118674	3.10641	4.31696	-	-	-
152.99	-28.319	Time	4.53262	28.56	3.05208	0	0	100	0	0	0	0	0	0.334942	2.38615	1001.97	0.0552709	5.13848	0.469943	0.214137	13.6769	10.0246	-	-	-
152.743	-28.2375	Time	4.37137	29.66	2.96171	95	1.13701	37.6232	5	0	0	0	25.7101	0.438819	2.24679	1352.2	0.0407226	5.12197	0.594737	0.258152	12.4048	7.88595	-	-	-
153.084	-28.2933	Time	4.23731	27.83	3.12044	0	0	100	0	0	0	0	0	0.323186	2.47901	1115.4	0.0691554	5.09423	0.568523	0.302666	19.4934	10.8476	-	-	-
152.995	-28.2391	Time	4.52555	29.1571	2.96862	56.25	4.69316	95.3069	0	0	0	0	0	0.366322	2.12464	1115.4	0.0348305	5.00708	0.389776	0.208302	15.173	9.50617	-	-	-
153.04	-28.2065	Time	4.63385	28.7	2.98261	0	0	96.5074	0	0	0	0	0	0.359581	2.24245	1136.49	0.0657697	4.63664	0.474424	0.220586	15.2424	9.56688	-	-	-
153.078	-28.0965	Time	4.22154	28.7333	2.98647	39.5833	3.7785	96.2215	0	0	0	0	0	0.455034	2.12126	857.264	0.0589777	4.46758	0.440154	0.208645	9.58473	8.61747	-	-	-
153.156	-27.9726	Time	4.76021	28.8833	3.03215	88.5417	4.25936	79.0717	11.4583	0	0	0	0	0.411697	1.82536	1158.85	0.0391343	4.2326	0.268532	0.155229	12.4	8.44473	-	-	-
152.532	-28.2146	Time	3.55908	29.3	2.99041	0	0	46.2814	0	0	0	0	0	0.527275	2.47805	1326.51	0.0641228	5.15828	0.603876	0.345355	13.0481	9.24956	-	-	-
152.907	-27.864	Time	4.70177	29.8909	2.93711	96.0227	13.0902	11.6078	3.97727	0	0	0	0	0.647633	1.348	1326.51	0.00939068	4.52252	0.297416	0.120121	5.17605	5.05911	-	-	-
153.415	-28.1888	Time	4.34746	28.4	3.23423	0	0	34.7503	100	0	0	0	0	0.355348	1.20399	594.836	0.0466064	2.03765	0.368558	0.184948	12.0344	8.9712	-	-	-
153.404	-28.1517	Time	4.58709	28.5	3.22176	0	0	30.7925	100	0	0	0	0	0.371701	1.11841	923.94	0.0344805	2.45599	0.431656	0.215295	12.3479	9.25915	-	-	-
153.308	-28.1712	Time	3.96429	27.8556	3.24559	0	0	35.0158	100	0	0	0	0	0.377672	2.18414	674.661	0.137291	3.48302	0.552418	0.27709	13.4512	9.31909	-	-	-
153.322	-28.0986	Time	4.2755	28.616	3.17929	0	0	16.2071	100	0	0	0	0	0.39971	1.56592	674.661	0.0181447	3.11038	0.366715	0.195995	10.6665	8.54838	-	-	-
153.37	-28.1751	Time	4.4203	28.42	3.24591	0	0	30.5407	100	0	0	0	0	0.370213	1.62334	923.94	0.085745	2.84903	0.487555	0.250605	13.4588	9.76128	-	-	-
153.371	-28.2266	Time	3.95317	28.1333	3.30863	0	0	46.6158	100	0	0	0	0	0.345256	1.94833	594.836	0.142304	2.94009	0.638204	0.297372	14.7069	10.0966	-	-	-
152.984	-28.413	Method	4.77788	29.52	3.1086	0	0	100	0	0	0	0	0	0.34547	2.07101	1039.79	0.0239697	5.30191	0.441639	0.185953	12.3117	9.55954	-	-	-
152.892	-28.4302	Method	4.54413	29.875	3.07087	0	0	100	0	0	0	0	0	0.456241	2.05404	957.794	0.0225915	5.31117	0.574818	0.191873	11.844	8.36106	-	-	-
153.043	-28.4413	Method	4.19403	28.771	3.16467	33.871	6.43216	93.5678	0	0	0	0	0	0.316373	2.30858	1061.37	0.0268652	5.25537	0.405918	0.261002	15.9943	9.8782	-	-	-
153.344	-28.4445	Method	4.19249	28.5	3.22552	0	0	96.4155	20	0	0	0	0	0.311296	1.72826	653.023	0.0361432	3.93863	0.556521	0.259221	10.7562	10.2009	-	-	-
152.961	-28.5087	Method	5.35402	30.0833	3.09143	100	3.98373	77.2688	0	0	0	0	0	0.396642	1.81539	1119.22	0.0150692	5.19251	0.554134	0.139205	11.2363	8.86365	-	-	-
153.261	-28.5512	Method	4.0873	27.1	3.35344	0	0	100	0	0	0	0	0	0.254198	2.37156	839.577	0.0522321	5.07123	0.698802	0.340469	14.7136	11.3252	-	-	-
153.261	-28.5512	Method	4.0873	27.1	3.35344	0	0	100	0	0	0	0	0	0.254198	2.37156	839.577	0.0522321	5.07123	0.698802	0.340469	14.7136	11.3252	-	-	-
153.378	-28.5554	Method	4.28727	27.3429	3.32867	0	0	100	0	0	0	0	0	0.256778	2.26751	839.577	0.0449715	5.05805	0.644687	0.296817	15.152	11.2954	-	-	-
153.394	-28.5716	Method	4.42771	27.6417	3.29496	0	0	100	0	0	0	0	0	0.258446	2.13723	839.577	0.029306	5.03406	0.514274	0.254377	15.328	11.2202	-	-	-
153.401	-28.5966	Method	4.5095	27.9	3.27126	0	0	100	0	0	0	0	0	0.258503	1.97521	839.577	0.0256286	5.02497	0.507846	0.242212	14.4763	11.0836	-	-	-
152.539	-28.6038	Method	3.53469	29.325	3.02078	0	0	39.4222	0	0	0	0	0	0.541884	2.48511	700.918	0.0391824	5.749	0.693495	0.223312	6.85282	8.87537	-	-	-
153.405	-28.6148	Method	4.59143	28.0143	3.26478	0	0	100	0	0	0	0	0	0.262325	1.89026	839.577	0.0182537	4.99664	0.429881	0.213614	13.5284	10.7554	-	-	-
153.414	-28.6318	Method	4.05295	28.1	3.25176	0	0	100	0	0	0	0	0	0.272939	1.75904	566.554	0.0160744	4.98278	0.409893	0.220912	5.91893	9.34948	-	-	-
152.676	-28.7316	Method	4.02312	30.1875	3.03257	0	0	11.6431	0	0	0	0	0	0.456971	2.28573	624.498	0.0265606	5.67749	0.435781	0.15762	7.47555	7.44256	-	-	-
152.688	-28.7488	Method	4.07132	30.0933	3.03767	11.6667	0.199381	53.0775	0	0	0	0	0	0.438759	2.31469	578.752	0.0271492	5.68108	0.538383	0.16451	7.49392	7.61204	-	-	-
152.094	-28.8555	Method	3.2132	25.25	2.98583	0	0	100	0	0	0	0	0	0.649358	2.98334	1275.33	0.0950825	5.93481	0.637035	0.187455	3.47689	6.82701	-	-	-
152.433	-29.0325	Method	5.20117	30.4	3.01185	0	0.135665	80.5643	0	0	0	0	0.557792	0.588679	2.28365	1508.19	0.0280777	5.66064	0.357798	0.0996783	9.26513	7.65889	-	-	-
153.174	-29.1938	Method	3.84688	29.3118	3.10859	100	33.9464	0	0	0	0	0	0	0.426438	1.08572	246.993	0.00419495	4.5135	0.477018	0.141927	3.16604	6.93137	-	-	-
152.847	-29.2138	Method	3.7964	28.2	3.18097	100	62.1938	0	0	0	0	0	0	0.348659	1.16582	167.956	0.0714339	1.94881	0.640743	0.149681	3.09606	7.26692	-	-	-
152.249	-29.2112	Method	4.87928	29.3	2.93082	82.8125	0.185767	67.666	0	0	0	0	0	0.580011	2.52476	1508.19	0.0415198	5.8078	0.407669	0.116636	8.93527	7.84122	-	-	-
152.516	-29.3482	Method	6.19703	31.1	3.04187	0	0.619417	38.4596	0	0	7.63462	100	2.8847	0.410143	1.49792	1559.98	0.00787058	5.14261	0.349927	0.0716126	8.30452	7.30378	-	-	-
152.82	-29.3925	Method	6.18864	30.9	3.04493	33.3333	0.62463	38.5642	0	0	7.85355	0	1.15305	0.406884	1.75526	1559.98	0.0139071	5.20838	0.359524	0.0724765	8.25271	7.29209	-	-	-
152.229	-29.4112	Method	4.42415	28.42	2.97067	0	0	85.4474	83.75	0	0	0	0	0.573969	2.65505	1312.99	0.0483761	5.89771	0.39501	0.12663	6.4835	7.56114	-	-	-
152.988	-29.48	Method	4.56351	29.5967	3.04357	0	0	0	100	0	0	0	0	0.53043	1.16954	417.334	0.0114249	3.9945	0.472356	0.107792	2.78825	5.63495	-	-	-
152.446	-29.4838	Method	4.31436	30.8	3.0404	0	0	85.5184	0	0	0	0	0	0.481507	1.87071	1179.89	0.0165195	5.27585	0.495599	0.215474	8.48086	8.1823	-	-	-
153.296	-29.5487	Method	3.39047	27.9067	3.14493	87.9167	44.5492	0	12.0833	0	0	0	0	0.387497	1.09254	108.402	0.019824	3.11764	0.659733	0.14391	1.55574	4.79367	-	-	-
153.285	-29.6812	Method	4.10799	27.7419	3.13208	91.7151	28.3509	0	1.30814	0	0	0	0	0.39718	0.734817	217.625	0.0180471	1.50509	0.533769	0.125593	2.72816	5.8568	-	-	-
152.756	-29.7538	Method	4.37564	29.8182	3.01517	0	0	0	14.2045	0	0	0	0	0.544843	1.65241	440.976	0.0138007	4.90787	0.607499	0.137611	6.20742	5.06613	-	-	-
152.216	-29.7613	Method	4.40454	29.2	2.95722	0	0.826705	61.5529	0	0	37.6205	0	0	0.560675	2.51308	1339.99	0.0468333	5.6481	0.326928	0.121515	8.36158	7.15002	-	-	-
152.312	-29.8429	Method	5.40879	29.7	2.98965	31.8182	0.857742	43.7562	1.70455	0	17.1556	0	0	0.454554	2.35503	1559.98	0.0314289	5.71883	0.35643	0.0905894	8.30256	6.62712	-	-	-
152.44	-29.87	Method	4.23064	29.5286	3.03623	0	0	0.0595614	100	0	0	0	0	0.510782	2.32436	1168.56	0.0304508	5.65491	0.448019	0.193144	9.41861	7.26919	-	-	-
152.831	-29.8813	Method	3.89601	27.75	3.11584	84.375	17.1368	0	15.625	0	0	0	0	0.416284	1.3028	324.434	0.0373686	3.04436	0.520857	0.16404	3.36192	6.81103	-	-	-
153.009	-30.2625	Method	4.92725	27.6	3.23073	85.4167	5.16854	0	14.5833	0	0	0	0	0.328143	2.03679	895.54	0.0188269	5.48458	0.687635	0.205213	9.99519	10.1604	-	-	-
